# Supplementary material for: A dual-database bibliometric analysis of music-based interventions and pain from 2004 to 2024
Source: Front Med (Lausanne). 2025 Oct 16;12:1671234. doi: 10.3389/fmed.2025.1671234 (PMC12571727; doi:10.3389/fmed.2025.1671234)
Supplement: Supplementary file 2 [file Data_Sheet_1.xlsx]

## Sheet: csv-musicthera-set3
PMID	Title	Authors	Citation	First Author	Journal/Book	Publication Year	Create Date	PMCID	NIHMS ID	DOI
39230757	The effects of aromatherapy and music on pain, anxiety, and stress levels in palliative care patients	Akba? Uysal D, ?enuzun Aykar F, Uyar M.	Support Care Cancer. 2024 Sep 4;32(10):632. doi: 10.1007/s00520-024-08837-0.	Akba? Uysal D	Support Care Cancer	2024	2024-09-04			10.1007/s00520-024-08837-0
34134947	Aromatherapy Plus Music Therapy Improve Pain Intensity and Anxiety Scores in Patients With Breast Cancer During Perioperative Periods: A Randomized Controlled Trial	Deng C, Xie Y, Liu Y, Li Y, Xiao Y.	Clin Breast Cancer. 2022 Feb;22(2):115-120. doi: 10.1016/j.clbc.2021.05.006. Epub 2021 May 20.	Deng C	Clin Breast Cancer	2022	2021-06-17			10.1016/j.clbc.2021.05.006
36854910	Receptive Music Therapy for Patients Receiving Mechanical Ventilation in the Intensive Care Unit	Golino AJ, Leone R, Gollenberg A, Gillam A, Toone K, Samahon Y, Davis TM, Stanger D, Friesen MA, Meadows A.	Am J Crit Care. 2023 Mar 1;32(2):109-115. doi: 10.4037/ajcc2023499.	Golino AJ	Am J Crit Care	2023	2023-03-01			10.4037/ajcc2023499
26806566	Music Therapy in Palliative Care	Warth M, Ke?ler J, Hillecke TK, Bardenheuer HJ.	Dtsch Arztebl Int. 2015 Nov 13;112(46):788-94. doi: 10.3238/arztebl.2015.0788.	Warth M	Dtsch Arztebl Int	2015	2016-01-26	PMC4671329		10.3238/arztebl.2015.0788
36650441	Music therapy for pain and anxiety in patients after cardiac valve replacement: a randomized controlled clinical trial	Dong Y, Zhang L, Chen LW, Luo ZR.	BMC Cardiovasc Disord. 2023 Jan 18;23(1):32. doi: 10.1186/s12872-023-03058-5.	Dong Y	BMC Cardiovasc Disord	2023	2023-01-17	PMC9845817		10.1186/s12872-023-03058-5
23017609	Music therapy reduces pain in palliative care patients: a randomized controlled trial	Gutgsell KJ, Schluchter M, Margevicius S, DeGolia PA, McLaughlin B, Harris M, Mecklenburg J, Wiencek C.	J Pain Symptom Manage. 2013 May;45(5):822-31. doi: 10.1016/j.jpainsymman.2012.05.008. Epub 2012 Sep 24.	Gutgsell KJ	J Pain Symptom Manage	2013	2012-09-29			10.1016/j.jpainsymman.2012.05.008
39450934	Music Therapy for Pain Management for People With Advanced Cancer: A Randomized Controlled Trial	Bradt J, Leader A, Worster B, Myers-Coffman K, Bryl K, Biondo J, Schneible B, Cottone C, Selvan P, Zhang F.	Psychooncology. 2024 Oct;33(10):e70005. doi: 10.1002/pon.70005.	Bradt J	Psychooncology	2024	2024-10-25	PMC11778920	NIHMS2043478	10.1002/pon.70005
34041615	The efficacy of music therapy to relieve pain, anxiety, and promote sleep quality, in patients with small cell lung cancer receiving platinum-based chemotherapy	Tang H, Chen L, Wang Y, Zhang Y, Yang N, Yang N.	Support Care Cancer. 2021 Dec;29(12):7299-7306. doi: 10.1007/s00520-021-06152-6. Epub 2021 May 26.	Tang H	Support Care Cancer	2021	2021-05-27			10.1007/s00520-021-06152-6
28922159	Can Musical or Painting Interventions Improve Chronic Pain, Mood, Quality of Life, and Cognition in Patients with Mild Alzheimer's Disease? Evidence from a Randomized Controlled Trial	Pongan E, Tillmann B, Leveque Y, Trombert B, Getenet JC, Auguste N, Dauphinot V, El Haouari H, Navez M, Dorey JM, Krolak-Salmon P, Laurent B, Rouch I; LACMé Group.	J Alzheimers Dis. 2017;60(2):663-677. doi: 10.3233/JAD-170410.	Pongan E	J Alzheimers Dis	2017	2017-09-19			10.3233/JAD-170410
37230011	Impact of music therapy and hand massage in the pediatric intensive care unit on pain, fear and stress: Randomized controlled trial	Kü?ük Alemdar D, Bulut A, Yilmaz G.	J Pediatr Nurs. 2023 Jul-Aug;71:95-103. doi: 10.1016/j.pedn.2023.05.007. Epub 2023 May 23.	Kü?ük Alemdar D	J Pediatr Nurs	2023	2023-05-25			10.1016/j.pedn.2023.05.007
31116262	Effects of mindfulness-based stress reduction combined with music therapy on pain, anxiety, and sleep quality in patients with osteosarcoma	Liu H, Gao X, Hou Y.	Braz J Psychiatry. 2019 Nov-Dec;41(6):540-545. doi: 10.1590/1516-4446-2018-0346.	Liu H	Braz J Psychiatry	2019	2019-05-23	PMC6899366		10.1590/1516-4446-2018-0346
34889153	Effect of Music on Pain in Cancer Patients in Palliative Care Service: A Randomized Controlled Study	Düzgün G, Karadakovan A.	Omega (Westport). 2024 Feb;88(3):1085-1100. doi: 10.1177/00302228211059891. Epub 2021 Dec 10.	Düzgün G	Omega (Westport)	2024	2021-12-10			10.1177/00302228211059891
36862891	Effect on music therapy on quality of recovery and postoperative pain after gynecological laparoscopy	Choi EK, Baek J, Lee D, Kim DY.	Medicine (Baltimore). 2023 Mar 3;102(9):e33071. doi: 10.1097/MD.0000000000033071.	Choi EK	Medicine (Baltimore)	2023	2023-03-02	PMC9981401		10.1097/MD.0000000000033071
39402210	The effect of music therapy on anxiety and pain scores in patients undergoing retrograde intrarenal surgery (RIRS) under spinal anesthesia: a prospective, randomized controlled clinical trial	Bürlukkara S, Demir D?, Baran ?.	Urolithiasis. 2024 Oct 14;52(1):146. doi: 10.1007/s00240-024-01636-6.	Bürlukkara S	Urolithiasis	2024	2024-10-14			10.1007/s00240-024-01636-6
34955298	The effect of reflexology massage and passive music therapy intervention before burn dressing on pain, anxiety level and sleep quality	Kabuk A, ?endir M, Filinte G.	Burns. 2022 Nov;48(7):1743-1752. doi: 10.1016/j.burns.2021.10.012. Epub 2021 Oct 30.	Kabuk A	Burns	2022	2021-12-27			10.1016/j.burns.2021.10.012
39279717	The effect of music therapy and breathing exercise on anxiety and pain in patients undergoing coronary angiography: A randomized controlled study	Gauthier F, Güne? ü.	Nurs Crit Care. 2024 Nov;29(6):1325-1333. doi: 10.1111/nicc.13145. Epub 2024 Sep 16.	Gauthier F	Nurs Crit Care	2024	2024-09-16			10.1111/nicc.13145
38945820	Effects of Natural Sound Therapy on Pain and Agitation Induced by Endotracheal Suctioning: A Real-World Study	Ruan Q, Li C, Qiu M, Wan L, Sun T.	Am J Crit Care. 2024 Jul 1;33(4):299-303. doi: 10.4037/ajcc2024570.	Ruan Q	Am J Crit Care	2024	2024-06-30			10.4037/ajcc2024570
34099268	Effect of music therapy on anxiety and pain in the critical polytraumatised patient	Contreras-Molina M, Rueda-Nú?ez A, Pérez-Collado ML, García-Maestro A.	Enferm Intensiva (Engl Ed). 2021 Apr-Jun;32(2):79-87. doi: 10.1016/j.enfie.2020.03.005. Epub 2021 May 16.	Contreras-Molina M	Enferm Intensiva (Engl Ed)	2021	2021-06-08			10.1016/j.enfie.2020.03.005
38522825	Effect of Music Therapy on Pain During Thyroid Fine Needle Aspiration Biopsy; A Randomized Controlled Clinical Trial	Cavnar Helvaci B, Polat SB, Balsak BT, Bestepe N, Topaloglu O, Ersoy R, Cakir B.	Endocr Pract. 2024 Jun;30(6):521-527. doi: 10.1016/j.eprac.2024.03.008. Epub 2024 Mar 24.	Cavnar Helvaci B	Endocr Pract	2024	2024-03-24			10.1016/j.eprac.2024.03.008
39384859	Music therapy with adult burn patients in the intensive care unit: short-term analysis of electrophysiological signals during music-assisted relaxation	Cordoba-Silva J, Maya R, Valderrama M, Giraldo LF, Betancourt-Zapata W, Salgado-Vasco A, Marín-Sánchez J, Gómez-Ortega V, Ettenberger M.	Sci Rep. 2024 Oct 9;14(1):23592. doi: 10.1038/s41598-024-73211-3.	Cordoba-Silva J	Sci Rep	2024	2024-10-09	PMC11464633		10.1038/s41598-024-73211-3
28235116	Music Therapy Increases Comfort and Reduces Pain in Patients Recovering From Spine Surgery	Mondanaro JF, Homel P, Lonner B, Shepp J, Lichtensztein M, Loewy JV.	Am J Orthop (Belle Mead NJ). 2017 Jan/Feb;46(1):E13-E22.	Mondanaro JF	Am J Orthop (Belle Mead NJ)	2017	2017-02-25
36368427	Can Music Decrease Anxiety and Pain During Dental Implant Surgery? A Randomized Clinical Trial	Esteban Pellicer Lá, Conde Villar AJ, Martínez Rubio JL, Casa?as E, Estévez Lua?a R.	J Oral Maxillofac Surg. 2023 Feb;81(2):194-200. doi: 10.1016/j.joms.2022.10.004. Epub 2022 Oct 13.	Esteban Pellicer Lá	J Oral Maxillofac Surg	2023	2022-11-11			10.1016/j.joms.2022.10.004
30260780	Evaluation of pain and patient satisfaction by music therapy in patients with endoscopy/colonoscopy	Bashiri M, Ak?al? D, Co?kun D, Cindoruk M, Dikmen A, ?ifdal?z BU.	Turk J Gastroenterol. 2018 Sep;29(5):574-579. doi: 10.5152/tjg.2018.18200.	Bashiri M	Turk J Gastroenterol	2018	2018-09-28	PMC6284616		10.5152/tjg.2018.18200
35921262	Tune out pain: Agency and active engagement predict decreases in pain intensity after music listening	Howlin C, Stapleton A, Rooney B.	PLoS One. 2022 Aug 3;17(8):e0271329. doi: 10.1371/journal.pone.0271329. eCollection 2022.	Howlin C	PLoS One	2022	2022-08-03	PMC9348657		10.1371/journal.pone.0271329
23375348	The effects of music therapy on pain in patients with neuropathic pain	Korhan EA, Uyar M, Eyig?r C, Hakverdio?lu Y?nt G, ?elik S, Khorsh?d L.	Pain Manag Nurs. 2014 Mar;15(1):306-14. doi: 10.1016/j.pmn.2012.10.006. Epub 2013 Jan 31.	Korhan EA	Pain Manag Nurs	2014	2013-02-05			10.1016/j.pmn.2012.10.006
37933026	Effects of music therapy on pain relief during fundus screening in infants: Randomized controlled clinical trial	Chen R, Duan S, Wang Y, He F, Ren L, Peng W.	Medicine (Baltimore). 2023 Nov 3;102(44):e35878. doi: 10.1097/MD.0000000000035878.	Chen R	Medicine (Baltimore)	2023	2023-11-07	PMC10627706		10.1097/MD.0000000000035878
28096012	Effects of music therapy and distraction cards on pain relief during phlebotomy in children	Aydin D, Sahiner NC.	Appl Nurs Res. 2017 Feb;33:164-168. doi: 10.1016/j.apnr.2016.11.011. Epub 2016 Nov 25.	Aydin D	Appl Nurs Res	2017	2017-01-19			10.1016/j.apnr.2016.11.011
31750726	Vocal Music Therapy for Chronic Pain: A Mixed Methods Feasibility Study	Low MY, Lacson C, Zhang F, Kesslick A, Bradt J.	J Altern Complement Med. 2020 Feb;26(2):113-122. doi: 10.1089/acm.2019.0249. Epub 2019 Nov 21.	Low MY	J Altern Complement Med	2020	2019-11-22	PMC7044781		10.1089/acm.2019.0249
36707274	Effect of virtual reality and music therapy on anxiety and perioperative pain in surgical extraction of impacted third molars	Sorribes De Ramón LA, Ferrández Martínez AF, García Carricondo AR, Espín Gálvez F, Alarcón Rodríguez R.	J Am Dent Assoc. 2023 Mar;154(3):206-214. doi: 10.1016/j.adaj.2022.11.008. Epub 2023 Jan 25.	Sorribes De Ramón LA	J Am Dent Assoc	2023	2023-01-27			10.1016/j.adaj.2022.11.008
26365452	Effects of music therapy on pain, anxiety, and vital signs in patients after thoracic surgery	Liu Y, Petrini MA.	Complement Ther Med. 2015 Oct;23(5):714-8. doi: 10.1016/j.ctim.2015.08.002. Epub 2015 Aug 4.	Liu Y	Complement Ther Med	2015	2015-09-15			10.1016/j.ctim.2015.08.002
24411681	Effect of music therapy during vaginal delivery on postpartum pain relief and mental health	Simavli S, Kaygusuz I, Gumus I, Usluogullar? B, Yildirim M, Kafali H.	J Affect Disord. 2014 Mar;156:194-9. doi: 10.1016/j.jad.2013.12.027. Epub 2013 Dec 28.	Simavli S	J Affect Disord	2014	2014-01-14			10.1016/j.jad.2013.12.027
31184266	Music Therapy for Pain and Anxiety Management in Nasal Bone Fracture Reduction: Randomized Controlled Clinical Trial	Ortega A, Gauna F, Munoz D, Oberreuter G, Breinbauer HA, Carrasco L.	Otolaryngol Head Neck Surg. 2019 Oct;161(4):613-619. doi: 10.1177/0194599819856604. Epub 2019 Jun 11.	Ortega A	Otolaryngol Head Neck Surg	2019	2019-06-12			10.1177/0194599819856604
24280479	Effects of music therapy on pain and anxiety in patients undergoing port catheter placement procedure	Zengin S, Kabul S, Al B, Sarcan E, Do?an M, Yildirim C.	Complement Ther Med. 2013 Dec;21(6):689-96. doi: 10.1016/j.ctim.2013.08.017. Epub 2013 Sep 1.	Zengin S	Complement Ther Med	2013	2013-11-28			10.1016/j.ctim.2013.08.017
34077243	Slow-Stroke Back Massage Compared With Music Therapy for Leukemia-Related Pain and Fatigue: A Randomized Controlled Trial	Miladinia M, Voss JG, Molavynejad S, Malehi AS, Zarea K, Nouri EM, Ahmadzadeh A.	JCO Oncol Pract. 2021 Nov;17(11):e1614-e1621. doi: 10.1200/OP.21.00156. Epub 2021 Jun 2.	Miladinia M	JCO Oncol Pract	2021	2021-06-02			10.1200/OP.21.00156
29144240	Trial of Music, Sucrose, and Combination Therapy for Pain Relief during Heel Prick Procedures in Neonates	Shah SR, Kadage S, Sinn J.	J Pediatr. 2017 Nov;190:153-158.e2. doi: 10.1016/j.jpeds.2017.08.003.	Shah SR	J Pediatr	2017	2017-11-17			10.1016/j.jpeds.2017.08.003
36334181	Feasibility of therapeutic music listening in fibromyalgia: a randomised controlled pilot study	Raglio A, Bettaglio R, Manera MR, Aiello EN, Gontero G, Imbriani C, Brischigiaro L, Bonezzi C, Demartini L.	Neurol Sci. 2023 Feb;44(2):723-727. doi: 10.1007/s10072-022-06488-9. Epub 2022 Nov 5.	Raglio A	Neurol Sci	2023	2022-11-05			10.1007/s10072-022-06488-9
32056820	The effect of music therapy during colonoscopy on pain, anxiety and patient comfort: A randomized controlled trial	?elebi D, Y?lmaz E, ?ahin ST, Baydur H.	Complement Ther Clin Pract. 2020 Feb;38:101084. doi: 10.1016/j.ctcp.2019.101084. Epub 2019 Dec 23.	?elebi D	Complement Ther Clin Pract	2020	2020-02-15			10.1016/j.ctcp.2019.101084
35488225	Comparison of music and vapocoolant spray in reducing the pain of venous cannulation in children age 6-12: a randomized clinical trial	Ghasemi M, Hoseinialiabadi P, Yazdanpanah F, Mahani MA, Malekyan L, Najafi K, Arab M, Arab M, Ranjbar H.	BMC Pediatr. 2022 Apr 29;22(1):237. doi: 10.1186/s12887-022-03271-9.	Ghasemi M	BMC Pediatr	2022	2022-04-29	PMC9052614		10.1186/s12887-022-03271-9
30078420	The impact of music therapy on pain and stress reduction during oocyte retrieval - a randomized controlled trial	Cheung CWC, Yee AWW, Chan PS, Saravelos SH, Chung JPW, Cheung LP, Kong GWS, Li TC.	Reprod Biomed Online. 2018 Aug;37(2):145-152. doi: 10.1016/j.rbmo.2018.04.049. Epub 2018 May 3.	Cheung CWC	Reprod Biomed Online	2018	2018-08-07			10.1016/j.rbmo.2018.04.049
35299213	Effect of a Musical Intervention During the Implantation of a Central Venous Catheter or a Dialysis Catheter in the Intensive Care Unit: A Prospective Randomized Pilot Study	Jacquier S, Nay MA, Muller G, Muller L, Mathonnet A, Lefèvre-Benzekri D, Bretagnol A, Barbier F, Kamel T, Runge I, Skarzynski M, Sauvage B, Boulain T.	Anesth Analg. 2022 Apr 1;134(4):781-790. doi: 10.1213/ANE.0000000000005696.	Jacquier S	Anesth Analg	2022	2022-03-17			10.1213/ANE.0000000000005696
20492051	Effects of music therapy on labour pain and anxiety in Taiwanese first-time mothers	Liu YH, Chang MY, Chen CH.	J Clin Nurs. 2010 Apr;19(7-8):1065-72. doi: 10.1111/j.1365-2702.2009.03028.x.	Liu YH	J Clin Nurs	2010	2010-05-25			10.1111/j.1365-2702.2009.03028.x
32493872	Effect of Music Therapy on the Chronic Pain and Midterm Quality of Life of Patients after Mechanical Valve Replacement	Lin ZW, Huang ST, Xu N, Cao H, Chen LW, Chen Q.	Ann Thorac Cardiovasc Surg. 2020 Aug 20;26(4):196-201. doi: 10.5761/atcs.oa.20-00022. Epub 2020 Jun 3.	Lin ZW	Ann Thorac Cardiovasc Surg	2020	2020-06-05	PMC7435134		10.5761/atcs.oa.20-00022
29395407	Can live music therapy reduce distress and pain in children with burns after wound care procedures? A randomized controlled trial	van der Heijden MJE, Jeekel J, Rode H, Cox S, van Rosmalen J, Hunink MGM, van Dijk M.	Burns. 2018 Jun;44(4):823-833. doi: 10.1016/j.burns.2017.12.013. Epub 2018 Feb 1.	van der Heijden MJE	Burns	2018	2018-02-04			10.1016/j.burns.2017.12.013
36031855	Music therapy for reducing anxiety in patients undergoing total knee replacement surgery under subarachnoid anesthesia	Abdul Hamid MR, Mansor MB, Zainal Abidin MF.	J Orthop Surg (Hong Kong). 2022 May-Aug;30(2):10225536221122347. doi: 10.1177/10225536221122347.	Abdul Hamid MR	J Orthop Surg (Hong Kong)	2022	2022-08-29			10.1177/10225536221122347
14726734	Burn pain and anxiety: the use of music relaxation during rehabilitation	Ferguson SL, Voll KV.	J Burn Care Rehabil. 2004 Jan-Feb;25(1):8-14. doi: 10.1097/01.BCR.0000105056.74606.9E.	Ferguson SL	J Burn Care Rehabil	2004	2004-01-17			10.1097/01.BCR.0000105056.74606.9E
30897585	Relief of Procedural Pain in Critically Ill Patients by Music Therapy: A Randomized Controlled Trial	Yaman Akta? Y, Karabulut N.	Complement Med Res. 2019;26(3):156-165. doi: 10.1159/000495301. Epub 2019 Mar 20.	Yaman Akta? Y	Complement Med Res	2019	2019-03-22			10.1159/000495301
22207250	Effect of music on anxiety and pain during joint lavage for knee osteoarthritis	Ottaviani S, Bernard JL, Bardin T, Richette P.	Clin Rheumatol. 2012 Mar;31(3):531-4. doi: 10.1007/s10067-011-1925-9. Epub 2011 Dec 30.	Ottaviani S	Clin Rheumatol	2012	2011-12-31			10.1007/s10067-011-1925-9
20386063	Music therapy to reduce pain and anxiety in children with cancer undergoing lumbar puncture: a randomized clinical trial	Nguyen TN, Nilsson S, Hellstr?m AL, Bengtson A.	J Pediatr Oncol Nurs. 2010 May-Jun;27(3):146-55. doi: 10.1177/1043454209355983.	Nguyen TN	J Pediatr Oncol Nurs	2010	2010-04-14			10.1177/1043454209355983
27090149	Vocal Music Therapy for Chronic Pain Management in Inner-City African Americans: A Mixed Methods Feasibility Study	Bradt J, Norris M, Shim M, Gracely EJ, Gerrity P.	J Music Ther. 2016 Summer;53(2):178-206. doi: 10.1093/jmt/thw004. Epub 2016 Apr 18.	Bradt J	J Music Ther	2016	2016-04-20	PMC5605808	NIHMS906283	10.1093/jmt/thw004
25467598	Pain relief effect of breast feeding and music therapy during heel lance for healthy-term neonates in China: a randomized controlled trial	Zhu J, Hong-Gu H, Zhou X, Wei H, Gao Y, Ye B, Liu Z, Chan SW.	Midwifery. 2015 Mar;31(3):365-72. doi: 10.1016/j.midw.2014.11.001. Epub 2014 Nov 11.	Zhu J	Midwifery	2015	2014-12-04			10.1016/j.midw.2014.11.001
26245724	Effects of music on pain in patients with fibromyalgia	Alparslan GB, Babada? B, ?zkaraman A, Y?ld?z P, Musmul A, Korkmaz C.	Clin Rheumatol. 2016 May;35(5):1317-21. doi: 10.1007/s10067-015-3046-3. Epub 2015 Aug 6.	Alparslan GB	Clin Rheumatol	2016	2015-08-07			10.1007/s10067-015-3046-3
35279331	Effectiveness of music during cardiac catheterization on children's pain, fear, anxiety and vital signs: A randomized, blind controlled trial	Karakul A, Akgül EA, Yal?n?z R, Me?e T.	J Pediatr Nurs. 2022 Jul-Aug;65:e56-e62. doi: 10.1016/j.pedn.2022.02.009. Epub 2022 Mar 10.	Karakul A	J Pediatr Nurs	2022	2022-03-13			10.1016/j.pedn.2022.02.009
17645386	Exploring the effects of music therapy on pediatric pain: phase 1	Whitehead-Pleaux AM, Zebrowski N, Baryza MJ, Sheridan RL.	J Music Ther. 2007 Fall;44(3):217-41. doi: 10.1093/jmt/44.3.217.	Whitehead-Pleaux AM	J Music Ther	2007	2007-07-25			10.1093/jmt/44.3.217
33245708	Effects of Turkish Classical Music on Postpartum Pain and Anxiety in Cesarean Deliveries: A Randomized Controlled Trial	Toker E, Demirel G, Doganer A, Karakucuk S.	Altern Ther Health Med. 2021 Jun;27(S1):120-127.	Toker E	Altern Ther Health Med	2021	2020-11-27
29705484	The combined effects of cold therapy and music therapy on pain following chest tube removal among patients with cardiac bypass surgery	Yarahmadi S, Mohammadi N, Ardalan A, Najafizadeh H, Gholami M.	Complement Ther Clin Pract. 2018 May;31:71-75. doi: 10.1016/j.ctcp.2018.01.006. Epub 2018 Feb 6.	Yarahmadi S	Complement Ther Clin Pract	2018	2018-04-30			10.1016/j.ctcp.2018.01.006
25322972	The impact of music therapy versus music medicine on psychological outcomes and pain in cancer patients: a mixed methods study	Bradt J, Potvin N, Kesslick A, Shim M, Radl D, Schriver E, Gracely EJ, Komarnicky-Kocher LT.	Support Care Cancer. 2015 May;23(5):1261-71. doi: 10.1007/s00520-014-2478-7. Epub 2014 Oct 17.	Bradt J	Support Care Cancer	2015	2014-10-18			10.1007/s00520-014-2478-7
30077866	Music reduces pain perception in healthy newborns: A comparison between different music tracks and recoded heartbeat	Rossi A, Molinaro A, Savi E, Micheletti S, Galli J, Chirico G, Fazzi E.	Early Hum Dev. 2018 Sep;124:7-10. doi: 10.1016/j.earlhumdev.2018.07.006. Epub 2018 Aug 2.	Rossi A	Early Hum Dev	2018	2018-08-06			10.1016/j.earlhumdev.2018.07.006
29454656	Rhythm and orthopedics: The effect of music therapy in cast room procedures, a prospective clinical trial	Tolunay T, Bicici V, Tolunay H, Akkurt MO, Arslan AK, Aydogdu A, Bingol I.	Injury. 2018 Mar;49(3):593-598. doi: 10.1016/j.injury.2018.02.008. Epub 2018 Feb 7.	Tolunay T	Injury	2018	2018-02-19			10.1016/j.injury.2018.02.008
32829925	[Effects of music therapy on pain and oxidative stress in oocyte pick-up: a randomized clinical trial]	Orak Y, Bakacak SM, Yaylali A, Tolun FI, Kiran H, Boran OF, Kurt AH, Doganer A.	Braz J Anesthesiol. 2020 Sep-Oct;70(5):491-499. doi: 10.1016/j.bjan.2020.04.015. Epub 2020 Jul 28.	Orak Y	Braz J Anesthesiol	2020	2020-08-25	PMC9373249		10.1016/j.bjan.2020.04.015
25211164	Well-loved music robustly relieves pain: a randomized, controlled trial	Hsieh C, Kong J, Kirsch I, Edwards RR, Jensen KB, Kaptchuk TJ, Gollub RL.	PLoS One. 2014 Sep 11;9(9):e107390. doi: 10.1371/journal.pone.0107390. eCollection 2014.	Hsieh C	PLoS One	2014	2014-09-12	PMC4161415		10.1371/journal.pone.0107390
37957093	Effect of Music on Anxiety and Pain Levels of Patients Undergoing Thyroid Fine Needle Aspiration Biopsy: A Randomized Controlled Study	Gürkan O, Kaya MF.	Acad Radiol. 2024 Feb;31(2):538-543. doi: 10.1016/j.acra.2023.09.045. Epub 2023 Nov 11.	Gürkan O	Acad Radiol	2024	2023-11-13			10.1016/j.acra.2023.09.045
37863678	Effect of music therapy on patients with rheumatic diseases	Miladi S, Ketata M, Makhlouf Y, Boussaa H, Abdelghani KB, Fazaa A, Laatar A.	Explore (NY). 2024 May-Jun;20(3):380-384. doi: 10.1016/j.explore.2023.10.001. Epub 2023 Oct 5.	Miladi S	Explore (NY)	2024	2023-10-20			10.1016/j.explore.2023.10.001
38795085	The Effect of Virtual Reality, Music Therapy, and Stress Ball Application on Pain and Anxiety During Outpatient Gynecological Procedures: A Randomized Controlled Trial	?z T, Demirci N.	J Perianesth Nurs. 2024 Dec;39(6):1034-1041. doi: 10.1016/j.jopan.2024.01.022. Epub 2024 May 25.	?z T	J Perianesth Nurs	2024	2024-05-25			10.1016/j.jopan.2024.01.022
16699359	Effects of music therapy on physiological and psychological outcomes for patients undergoing cardiac surgery	Sendelbach SE, Halm MA, Doran KA, Miller EH, Gaillard P.	J Cardiovasc Nurs. 2006 May-Jun;21(3):194-200. doi: 10.1097/00005082-200605000-00007.	Sendelbach SE	J Cardiovasc Nurs	2006	2006-05-16			10.1097/00005082-200605000-00007
16897906	The effects of music therapy on pediatric patients' pain and anxiety during donor site dressing change	Whitehead-Pleaux AM, Baryza MJ, Sheridan RL.	J Music Ther. 2006 Summer;43(2):136-53. doi: 10.1093/jmt/43.2.136.	Whitehead-Pleaux AM	J Music Ther	2006	2006-08-11			10.1093/jmt/43.2.136
30712725	The use of cold therapy, music therapy and lidocaine spray for reducing pain and anxiety following chest tube removal	Akta? YY, Karabulut N.	Complement Ther Clin Pract. 2019 Feb;34:179-184. doi: 10.1016/j.ctcp.2018.12.001. Epub 2018 Dec 5.	Akta? YY	Complement Ther Clin Pract	2019	2019-02-05			10.1016/j.ctcp.2018.12.001
21275333	The effect of music therapy on relaxation, anxiety, pain perception, and nausea in adult solid organ transplant patients	Madson AT, Silverman MJ.	J Music Ther. 2010 Fall;47(3):220-32. doi: 10.1093/jmt/47.3.220.	Madson AT	J Music Ther	2010	2011-02-01			10.1093/jmt/47.3.220
38267277	The Effect of Music on Anxiety, Pain Levels, and Physiological Parameters in Women Undergoing Brachytherapy: A Randomized Controlled Trial	ünal Toprak F, Uysal N, G?ksel F, Soylu Y.	Semin Oncol Nurs. 2024 Feb;40(1):151575. doi: 10.1016/j.soncn.2023.151575. Epub 2024 Jan 24.	ünal Toprak F	Semin Oncol Nurs	2024	2024-01-24			10.1016/j.soncn.2023.151575
35150494	Relationship between Education of Pregnant Women and Listening to Classical Music with the Experience of Pain in Childbirth and the Occurrence of Psychological Symptoms in Puerperium	Perkovi? R, Devi? K, Hrka? A, ?aravanja N, Tomi? V, Kri?to B, Duki? H, Vasilj V.	Psychiatr Danub. 2021 Dec;33(Suppl 13):260-270.	Perkovi? R	Psychiatr Danub	2021	2022-02-12
21153932	The efficiency and duration of the analgesic effects of musical therapy on postoperative pain	Sen H, Yanarate? O, S?zlan A, K?l?? E, Ozkan S, Da?l? G.	Agri. 2010 Oct;22(4):145-50.	Sen H	Agri	2010	2010-12-15
32703758	The Effect of Music Therapy, Hand Massage, and Kaleidoscope Usage on Postoperative Nausea and Vomiting, Pain, Fear, and Stress in Children: A Randomized Controlled Trial	Bulut M, Kü?ük Alemdar D, Bulut A, ?alc? G.	J Perianesth Nurs. 2020 Dec;35(6):649-657. doi: 10.1016/j.jopan.2020.03.013. Epub 2020 Jul 20.	Bulut M	J Perianesth Nurs	2020	2020-07-25			10.1016/j.jopan.2020.03.013
38377961	Effects of Multi-Mechanism Complementary Therapy on Pain and Anxiety During Labor Latency in Primiparous Women	Hu QT, Li Y, Zhu Y, Wang J, Li Q.	J Holist Nurs. 2025 Jun;43(2):134-144. doi: 10.1177/08980101241232443. Epub 2024 Feb 20.	Hu QT	J Holist Nurs	2025	2024-02-20			10.1177/08980101241232443
31744526	Effectiveness of music therapy for alleviating pain during haemodialysis access cannulation for patients undergoing haemodialysis: a multi-facility, single-blind, randomised controlled trial	Kishida M, Yamada Y, Inayama E, Kitamura M, Nishino T, Ota K, Shintani A, Ikenoue T.	Trials. 2019 Nov 19;20(1):631. doi: 10.1186/s13063-019-3773-x.	Kishida M	Trials	2019	2019-11-21	PMC6862830		10.1186/s13063-019-3773-x
27146798	The effects of music therapy in patients with high-dose chemotherapy and stem cell support: a randomized pilot study	Tuinmann G, Preissler P, B?hmer H, Suling A, Bokemeyer C.	Psychooncology. 2017 Mar;26(3):377-384. doi: 10.1002/pon.4142. Epub 2016 May 5.	Tuinmann G	Psychooncology	2017	2016-05-06			10.1002/pon.4142
35283258	Effect of personalized musical intervention on burden of care in dental implant surgery: A pilot randomized controlled trial	Bertacco M, Soyeux O, Durand R, Boudrias P, Wiseman L, Rompré P, Rainville P, Emami E, Gosselin N.	J Dent. 2022 May;120:104091. doi: 10.1016/j.jdent.2022.104091. Epub 2022 Mar 11.	Bertacco M	J Dent	2022	2022-03-14			10.1016/j.jdent.2022.104091
20409050	Randomized clinical trial of musical distraction with and without headphones for adolescents' immunization pain	Kristjánsdóttir ó, Kristjánsdóttir G.	Scand J Caring Sci. 2011 Mar;25(1):19-26. doi: 10.1111/j.1471-6712.2010.00784.x.	Kristjánsdóttir ó	Scand J Caring Sci	2011	2010-04-23			10.1111/j.1471-6712.2010.00784.x
20498613	The efficacy of music therapy protocols for decreasing pain, anxiety, and muscle tension levels during burn dressing changes: a prospective randomized crossover trial	Tan X, Yowler CJ, Super DM, Fratianne RB.	J Burn Care Res. 2010 Jul-Aug;31(4):590-7. doi: 10.1097/BCR.0b013e3181e4d71b.	Tan X	J Burn Care Res	2010	2010-05-26			10.1097/BCR.0b013e3181e4d71b
26573448	Complementary and alternative therapies to relieve labor pain: A?comparative study between music therapy and Hoku point ice massage	Dehcheshmeh FS, Rafiei H.	Complement Ther Clin Pract. 2015 Nov;21(4):229-32. doi: 10.1016/j.ctcp.2015.09.002. Epub 2015 Sep 9.	Dehcheshmeh FS	Complement Ther Clin Pract	2015	2015-11-18			10.1016/j.ctcp.2015.09.002
16825847	Effects of music therapy on pain, discomfort, and depression for patients with leg fractures	Kwon IS, Kim J, Park KM.	Taehan Kanho Hakhoe Chi. 2006 Jun;36(4):630-6. doi: 10.4040/jkan.2006.36.4.630.	Kwon IS	Taehan Kanho Hakhoe Chi	2006	2006-07-11			10.4040/jkan.2006.36.4.630
20426604	Comparison between massage and music therapies to relieve the severity of labor pain	Taghinejad H, Delpisheh A, Suhrabi Z.	Womens Health (Lond). 2010 May;6(3):377-81. doi: 10.2217/whe.10.15.	Taghinejad H	Womens Health (Lond)	2010	2010-04-30			10.2217/whe.10.15
34131763	Effect of Music on Outcomes of Birth Asphyxia: A Randomized Controlled Trial	Konar MC, Islam K, Sil A, Nayek K, Barik K.	J Trop Pediatr. 2021 May 17;67(2):fmab009. doi: 10.1093/tropej/fmab009.	Konar MC	J Trop Pediatr	2021	2021-06-16			10.1093/tropej/fmab009
25227477	Effect of music on labor pain relief, anxiety level and postpartum analgesic requirement: a randomized controlled clinical trial	Simavli S, Gumus I, Kaygusuz I, Yildirim M, Usluogullari B, Kafali H.	Gynecol Obstet Invest. 2014;78(4):244-50. doi: 10.1159/000365085. Epub 2014 Sep 16.	Simavli S	Gynecol Obstet Invest	2014	2014-09-18			10.1159/000365085
22337476	Spinal modulation of nociception by music	Roy M, Lebuis A, Hugueville L, Peretz I, Rainville P.	Eur J Pain. 2012 Jul;16(6):870-7. doi: 10.1002/j.1532-2149.2011.00030.x. Epub 2012 Jan 31.	Roy M	Eur J Pain	2012	2012-02-17			10.1002/j.1532-2149.2011.00030.x
31408870	The Effects of Listening to Music on Anxiety, Pain, and Satisfaction during Urodynamic Study: A Randomized Controlled Trial	Diri MA, ?etinkaya F, Gül M.	Urol Int. 2019;103(4):444-449. doi: 10.1159/000502298. Epub 2019 Aug 13.	Diri MA	Urol Int	2019	2019-08-14			10.1159/000502298
31038430	A randomized pilot study of music therapy in the form of patient-preferred live music on fatigue, energy and pain in hospitalized adult oncology patients on a blood and marrow transplant unit	Reimnitz L, Silverman MJ.	Arts Health. 2020 Jun;12(2):154-168. doi: 10.1080/17533015.2018.1534251. Epub 2018 Oct 18.	Reimnitz L	Arts Health	2020	2019-05-01			10.1080/17533015.2018.1534251
26331434	Effects of Intravenous Patient-Controlled Sufentanil Analgesia and Music Therapy on Pain and Hemodynamics After Surgery for Lung Cancer: A Randomized Parallel Study	Wang Y, Tang H, Guo Q, Liu J, Liu X, Luo J, Yang W.	J Altern Complement Med. 2015 Nov;21(11):667-72. doi: 10.1089/acm.2014.0310. Epub 2015 Sep 2.	Wang Y	J Altern Complement Med	2015	2015-09-03			10.1089/acm.2014.0310
31532835	No effect of a musical intervention on stress response to venepuncture in a neonatal population	Howard C, Powell AS, Pavlidis E, Pavel A, Finn D, Allen A, Olavarria-Ramirez L, Clarke G, Livingstone V, Boylan GB, Dempsey EM.	Acta Paediatr. 2020 Mar;109(3):511-517. doi: 10.1111/apa.15018. Epub 2019 Oct 18.	Howard C	Acta Paediatr	2020	2019-09-19			10.1111/apa.15018
39260201	The effect of lullaby played to preterm infants in neonatal intensive care units on physiological parameters and pain	?zgürbüz N, Bahar A, Tuna A, ?opur E.	J Pediatr Nurs. 2024 Nov-Dec;79:133-140. doi: 10.1016/j.pedn.2024.08.019. Epub 2024 Sep 10.	?zgürbüz N	J Pediatr Nurs	2024	2024-09-11			10.1016/j.pedn.2024.08.019
24980265	Effects of live saxophone music on physiological parameters, pain, mood and itching levels in patients undergoing haemodialysis	Burrai F, Micheluzzi V, Zito MP, Pietro G, Sisti D.	J Ren Care. 2014 Dec;40(4):249-56. doi: 10.1111/jorc.12078. Epub 2014 Jul 1.	Burrai F	J Ren Care	2014	2014-07-02			10.1111/jorc.12078
20510947	Effects of music therapy on pain and anxiety in patients undergoing bone marrow biopsy and aspiration	Shabanloei R, Golchin M, Esfahani A, Dolatkhah R, Rasoulian M.	AORN J. 2010 Jun;91(6):746-51. doi: 10.1016/j.aorn.2010.04.001.	Shabanloei R	AORN J	2010	2010-06-01			10.1016/j.aorn.2010.04.001
27184735	Effects of Reiki With Music Compared to Music Only Among People Living With HIV	Bremner MN, Blake BJ, Wagner VD, Pearcey SM.	J Assoc Nurses AIDS Care. 2016 Sep-Oct;27(5):635-47. doi: 10.1016/j.jana.2016.04.004. Epub 2016 Apr 20.	Bremner MN	J Assoc Nurses AIDS Care	2016	2016-05-18			10.1016/j.jana.2016.04.004
28452603	Effects of music therapy under general anesthesia in patients undergoing abdominal surgery	Kahloul M, Mhamdi S, Nakhli MS, Sfeyhi AN, Azzaza M, Chaouch A, Naija W.	Libyan J Med. 2017 Dec;12(1):1260886. doi: 10.1080/19932820.2017.1260886.	Kahloul M	Libyan J Med	2017	2017-04-29	PMC5328375		10.1080/19932820.2017.1260886
25721305	The effects of music therapy in endotracheal suctioning of mechanically ventilated patients	Yaman Akta? Y, Karabulut N.	Nurs Crit Care. 2016 Jan;21(1):44-52. doi: 10.1111/nicc.12159. Epub 2015 Feb 26.	Yaman Akta? Y	Nurs Crit Care	2016	2015-02-28			10.1111/nicc.12159
21537935	Effects of music therapy on pain among female breast cancer patients after radical mastectomy: results from a randomized controlled trial	Li XM, Yan H, Zhou KN, Dang SN, Wang DL, Zhang YP.	Breast Cancer Res Treat. 2011 Jul;128(2):411-9. doi: 10.1007/s10549-011-1533-z. Epub 2011 May 3.	Li XM	Breast Cancer Res Treat	2011	2011-05-04			10.1007/s10549-011-1533-z
30043415	Music therapy supported the health-related quality of life for children undergoing haematopoietic stem cell transplants	Uggla L, Bonde LO, Hammar U, Wrangsj? B, Gustafsson B.	Acta Paediatr. 2018 Nov;107(11):1986-1994. doi: 10.1111/apa.14515. Epub 2018 Aug 23.	Uggla L	Acta Paediatr	2018	2018-07-26	PMC6220970		10.1111/apa.14515
33280783	Music therapy as an adjunct in cardiac device lead extraction procedures: A randomized controlled trial	Blichfeldt-?r? SC, Knutsen TM, Hagen HM, Diep LM, Trondalen G, Halvorsen S.	Appl Nurs Res. 2020 Dec;56:151376. doi: 10.1016/j.apnr.2020.151376. Epub 2020 Oct 24.	Blichfeldt-?r? SC	Appl Nurs Res	2020	2020-12-07			10.1016/j.apnr.2020.151376
17037953	Use of preferred music to reduce emotional distress and symptom activity during radiation therapy	Clark M, Isaacks-Downton G, Wells N, Redlin-Frazier S, Eck C, Hepworth JT, Chakravarthy B.	J Music Ther. 2006 Fall;43(3):247-65. doi: 10.1093/jmt/43.3.247.	Clark M	J Music Ther	2006	2006-10-14			10.1093/jmt/43.3.247
33549732	Music Therapy for Preoperative Anxiety Reduction in Women Undergoing Total Laparoscopic Hysterectomy: A Randomized Controlled Trial	Casarin J, Cromi A, Sgobbi B, Di Siena A, Serati M, Bolis ME, Ghezzi F.	J Minim Invasive Gynecol. 2021 Sep;28(9):1618-1624.e1. doi: 10.1016/j.jmig.2021.02.002. Epub 2021 Feb 5.	Casarin J	J Minim Invasive Gynecol	2021	2021-02-07			10.1016/j.jmig.2021.02.002
29428919	Pain Control Interventions in Preterm Neonates: A Randomized Controlled Trial	Shukla VV, Bansal S, Nimbalkar A, Chapla A, Phatak A, Patel D, Nimbalkar S.	Indian Pediatr. 2018 Apr 15;55(4):292-296. Epub 2018 Feb 9.	Shukla VV	Indian Pediatr	2018	2018-02-12
35316858	Effectiveness of music therapy as an adjuvant to conscious sedation in women undergoing transvaginal oocyte retrieval: A randomized controlled trial	Nandeibam Y, Joseph T, Antonisamy B, Kamath MS, Kunjummen AT.	J Obstet Gynaecol Res. 2022 Jun;48(6):1409-1417. doi: 10.1111/jog.15216. Epub 2022 Mar 22.	Nandeibam Y	J Obstet Gynaecol Res	2022	2022-03-22			10.1111/jog.15216
30770536	Live Music Therapy During Rehabilitation After Total Knee Arthroplasty: A Randomized Controlled Trial	Leonard H.	J Music Ther. 2019 Feb 16;56(1):61-89. doi: 10.1093/jmt/thy022.	Leonard H	J Music Ther	2019	2019-02-17			10.1093/jmt/thy022
31523022	The effects of music therapy in patients undergoing septorhinoplasty surgery under general anesthesia	G?k?ek E, Kaydu A.	Braz J Otorhinolaryngol. 2020 Jul-Aug;86(4):419-426. doi: 10.1016/j.bjorl.2019.01.008. Epub 2019 Mar 5.	G?k?ek E	Braz J Otorhinolaryngol	2020	2019-09-17	PMC9422617		10.1016/j.bjorl.2019.01.008
32432550	A Brief Music App to Address Pain in the Emergency Department: Prospective Study	Chai PR, Schwartz E, Hasdianda MA, Azizoddin DR, Kikut A, Jambaulikar GD, Edwards RR, Boyer EW, Schreiber KL.	J Med Internet Res. 2020 May 20;22(5):e18537. doi: 10.2196/18537.	Chai PR	J Med Internet Res	2020	2020-05-21	PMC7270860		10.2196/18537
34969619	The Effects of Music Therapy on Patients With Coronary Artery Disease Before the Invasive Procedure: A Randomized Controlled Study	Oyur ?elik G, Güzel?i?ek A, ?elik S.	J Perianesth Nurs. 2022 Apr;37(2):194-198. doi: 10.1016/j.jopan.2021.01.010. Epub 2021 Dec 28.	Oyur ?elik G	J Perianesth Nurs	2022	2021-12-31			10.1016/j.jopan.2021.01.010
37722559	Music Therapy During Basic Daily Care in Critically Ill Children: A Randomized Crossover Clinical Trial	Mounier S, Cambonie G, Baleine J, Le Roux M, Bringuier S, Milési C.	J Pediatr. 2024 Jan;264:113736. doi: 10.1016/j.jpeds.2023.113736. Epub 2023 Sep 16.	Mounier S	J Pediatr	2024	2023-09-18			10.1016/j.jpeds.2023.113736
22506884	Effects of music therapy on intravitreal injections: a randomized clinical trial	Chen X, Seth RK, Rao VS, Huang JJ, Adelman RA.	J Ocul Pharmacol Ther. 2012 Aug;28(4):414-9. doi: 10.1089/jop.2011.0257. Epub 2012 Apr 16.	Chen X	J Ocul Pharmacol Ther	2012	2012-04-18			10.1089/jop.2011.0257
34044838	Interest of a standardized hypnotic message for the reduction of pain and anxiety in cancer patients treated by capsaicin patch for neuropathic pain: a randomized controlled trial	Etienne R, Laurent M, Henry A, Bioy A, Salleron J, Schohn CH, Cretineau N.	BMC Complement Med Ther. 2021 May 27;21(1):154. doi: 10.1186/s12906-021-03329-8.	Etienne R	BMC Complement Med Ther	2021	2021-05-28	PMC8161949		10.1186/s12906-021-03329-8
27535171	Music Therapy as Procedural Support for Young Children Undergoing Immunizations: A Randomized Controlled Study	Yinger OS.	J Music Ther. 2016 Winter;53(4):336-363. doi: 10.1093/jmt/thw010. Epub 2016 Aug 17.	Yinger OS	J Music Ther	2016	2016-08-19			10.1093/jmt/thw010
31953834	Effect of Different Musical Types on Patient's Relaxation, Anxiety and Pain Perception during Shock Wave Lithotripsy: A Randomized Controlled Study	?ift A, Benlioglu C.	Urol J. 2020 Jan 26;17(1):19-23. doi: 10.22037/uj.v0i0.5333.	?ift A	Urol J	2020	2020-01-19			10.22037/uj.v0i0.5333
31957130	Impact of music therapy before first-trimester instrumental termination of pregnancy: a randomised controlled trial	Belloeil V, Tessier Cazeneuve C, Leclercq A, Mercier MB, Legendre G, Corroenne R.	BJOG. 2020 May;127(6):738-745. doi: 10.1111/1471-0528.16102. Epub 2020 Feb 14.	Belloeil V	BJOG	2020	2020-01-21			10.1111/1471-0528.16102
23108015	Effect of music as nursing intervention for people diagnosed with fibromyalgia	Onieva-Zafra MD, Castro-Sánchez AM, Matarán-Pe?arrocha GA, Moreno-Lorenzo C.	Pain Manag Nurs. 2013 Jun;14(2):e39-46. doi: 10.1016/j.pmn.2010.09.004. Epub 2010 Nov 26.	Onieva-Zafra MD	Pain Manag Nurs	2013	2012-10-31			10.1016/j.pmn.2010.09.004
36739245	Intervention study to verify the effect of live classic music during hemodialysis on the quality of life of patients with chronic kidney disease	Soliva MS, Salvador IR, Testal AG, López CC, Ramón RO, Coca JV, Maset RG.	Nefrologia (Engl Ed). 2022 Sep-Oct;42(5):559-567. doi: 10.1016/j.nefroe.2021.07.010. Epub 2023 Feb 2.	Soliva MS	Nefrologia (Engl Ed)	2022	2023-02-04			10.1016/j.nefroe.2021.07.010
33152443	The Effects of Clinical Music Therapy on Resiliency in Adults Undergoing Infusion: A Randomized, Controlled Trial	Mondanaro JF, Sara GA, Thachil R, Pranji? M, Rossetti A, EunHye Sim G, Canga B, Harrison IB, Loewy JV.	J Pain Symptom Manage. 2021 Jun;61(6):1099-1108. doi: 10.1016/j.jpainsymman.2020.10.032. Epub 2020 Nov 2.	Mondanaro JF	J Pain Symptom Manage	2021	2020-11-05			10.1016/j.jpainsymman.2020.10.032
33066061	How does the Execution of the Pilates Method and Therapeutic Exercise Influence Back Pain and Postural Alignment in Children Who Play String Instruments? A Randomized Controlled Pilot Study	Poncela-Skupien C, Pinero-Pinto E, Martínez-Cepa C, Zuil-Escobar JC, Romero-Galisteo RP, Palomo-Carrión R.	Int J Environ Res Public Health. 2020 Oct 13;17(20):7436. doi: 10.3390/ijerph17207436.	Poncela-Skupien C	Int J Environ Res Public Health	2020	2020-10-17	PMC7650639		10.3390/ijerph17207436
25099983	Effects of live sax music on various physiological parameters, pain level, and mood level in cancer patients: a randomized controlled trial	Burrai F, Micheluzzi V, Bugani V.	Holist Nurs Pract. 2014 Sep-Oct;28(5):301-11. doi: 10.1097/HNP.0000000000000041.	Burrai F	Holist Nurs Pract	2014	2014-08-08			10.1097/HNP.0000000000000041
28533058	Music Therapy for Symptom Management After Autologous Stem Cell Transplantation: Results From a Randomized Study	Bates D, Bolwell B, Majhail NS, Rybicki L, Yurch M, Abounader D, Kohuth J, Jarancik S, Koniarczyk H, McLellan L, Dabney J, Lawrence C, Gallagher L, Kalaycio M, Sobecks R, Dean R, Hill B, Pohlman B, Hamilton BK, Gerds AT, Jagadeesh D, Liu HD.	Biol Blood Marrow Transplant. 2017 Sep;23(9):1567-1572. doi: 10.1016/j.bbmt.2017.05.015. Epub 2017 May 19.	Bates D	Biol Blood Marrow Transplant	2017	2017-05-24			10.1016/j.bbmt.2017.05.015
38807113	Immediate implant placement influenced by musical flow: a prospective randomized controlled clinical trial	Pellicer LE, Rubio JLM, Casa?as E, Villar AC.	BMC Oral Health. 2024 May 28;24(1):628. doi: 10.1186/s12903-024-04366-8.	Pellicer LE	BMC Oral Health	2024	2024-05-28	PMC11134954		10.1186/s12903-024-04366-8
26315143	Coping-Infused Dialogue through Patient-Preferred Live Music: A Medical Music Therapy Protocol and Randomized Pilot Study for Hospitalized Organ Transplant Patients	Hogan TJ, Silverman MJ.	J Music Ther. 2015 Fall;52(3):420-36. doi: 10.1093/jmt/thv008. Epub 2015 Aug 27.	Hogan TJ	J Music Ther	2015	2015-08-29			10.1093/jmt/thv008
26384629	Not All Sounds Have Negative Effects on Children Undergoing Cardiac Surgery	Abd-Elshafy SK, Khalaf GS, Abo-Kerisha MZ, Ahmed NT, Abd El-Aziz MA, Mohamed MA.	J Cardiothorac Vasc Anesth. 2015 Oct;29(5):1277-84. doi: 10.1053/j.jvca.2015.01.005. Epub 2015 Jan 7.	Abd-Elshafy SK	J Cardiothorac Vasc Anesth	2015	2015-09-20			10.1053/j.jvca.2015.01.005
33029913	Evaluation of the Efficacy of Musical Vibroacupuncture in Pain Relief: A Randomized Controlled Pilot Study	Weber A, Busbridge S, Governo R.	Neuromodulation. 2021 Dec;24(8):1475-1482. doi: 10.1111/ner.13281. Epub 2020 Oct 7.	Weber A	Neuromodulation	2021	2020-10-08			10.1111/ner.13281
38821765	Effect of a musical toy used during peripheral venous access on children's pain, fear and parental satisfaction: Randomized controlled trial	Ko? S, Kü?ük Alemdar D.	J Pediatr Nurs. 2024 Jul-Aug;77:e573-e582. doi: 10.1016/j.pedn.2024.05.024. Epub 2024 May 31.	Ko? S	J Pediatr Nurs	2024	2024-05-31			10.1016/j.pedn.2024.05.024
29570546	Impact of Music Therapy on Hospitalized Patients Post-Elective Orthopaedic Surgery: A Randomized Controlled Trial	Gallagher LM, Gardner V, Bates D, Mason S, Nemecek J, DiFiore JB, Bena J, Li M, Bethoux F.	Orthop Nurs. 2018 Mar/Apr;37(2):124-133. doi: 10.1097/NOR.0000000000000432.	Gallagher LM	Orthop Nurs	2018	2018-03-24			10.1097/NOR.0000000000000432
18959455	Effects of live music therapy sessions on quality of life indicators, medications administered and hospital length of stay for patients undergoing elective surgical procedures for brain	Walworth D, Rumana CS, Nguyen J, Jarred J.	J Music Ther. 2008 Fall;45(3):349-59. doi: 10.1093/jmt/45.3.349.	Walworth D	J Music Ther	2008	2008-10-31			10.1093/jmt/45.3.349
30219444	Feeling the sound - short-term effect of a vibroacoustic music intervention on well-being and subjectively assessed warmth distribution in cancer patients-A randomized controlled trial	Bieligmeyer S, Helmert E, Hautzinger M, Vagedes J.	Complement Ther Med. 2018 Oct;40:171-178. doi: 10.1016/j.ctim.2018.03.002. Epub 2018 Mar 3.	Bieligmeyer S	Complement Ther Med	2018	2018-09-17			10.1016/j.ctim.2018.03.002
16597777	Outcome research in music therapy: a step on the long road to an evidence-based treatment	Nickel AK, Hillecke T, Argstatter H, Bolay HV.	Ann N Y Acad Sci. 2005 Dec;1060:283-93. doi: 10.1196/annals.1360.021.	Nickel AK	Ann N Y Acad Sci	2005	2006-04-07			10.1196/annals.1360.021
20708320	Musical intervention reduces patients' anxiety in surgical extraction of an impacted mandibular third molar	Kim YK, Kim SM, Myoung H.	J Oral Maxillofac Surg. 2011 Apr;69(4):1036-45. doi: 10.1016/j.joms.2010.02.045. Epub 2010 Aug 12.	Kim YK	J Oral Maxillofac Surg	2011	2010-08-17			10.1016/j.joms.2010.02.045
18454611	The effect of music therapy on anxiety in patients who are terminally ill	Horne-Thompson A, Grocke D.	J Palliat Med. 2008 May;11(4):582-90. doi: 10.1089/jpm.2007.0193.	Horne-Thompson A	J Palliat Med	2008	2008-05-06			10.1089/jpm.2007.0193
15573017	The analgesic effect of odour and music upon dressing change	Kane FM, Brodie EE, Coull A, Coyne L, Howd A, Milne A, Niven CC, Robbins R.	Br J Nurs. 2004 Oct 28-Nov 10;13(19):S4-12. doi: 10.12968/bjon.2004.13.Sup4.16343.	Kane FM	Br J Nurs	2004	2004-12-02			10.12968/bjon.2004.13.Sup4.16343
33135319	Analgesic effect of music during wound care among patients with diaphyseal tibial fractures: Randomized controlled trial	Ferraz MCL, Santana-Santos E, Pinto JS, Nunes Ribeiro CJ, Santana JFNB, Alves JAB, Ribeiro MDCO.	Eur J Pain. 2021 Mar;25(3):541-549. doi: 10.1002/ejp.1692. Epub 2020 Dec 26.	Ferraz MCL	Eur J Pain	2021	2020-11-02			10.1002/ejp.1692
36057612	Discomfort improvement for critically ill patients using electronic relaxation devices: results of the cross-over randomized controlled trial E-CHOISIR (Electronic-CHOIce of a System for Intensive care Relaxation)	Merliot-Gailhoustet L, Raimbert C, Garnier O, Carr J, De Jong A, Molinari N, Jaber S, Chanques G.	Crit Care. 2022 Sep 3;26(1):263. doi: 10.1186/s13054-022-04136-4.	Merliot-Gailhoustet L	Crit Care	2022	2022-09-03	PMC9440448		10.1186/s13054-022-04136-4
16680285	The therapeutic effects of music in children following cardiac surgery	Hatem TP, Lira PI, Mattos SS.	J Pediatr (Rio J). 2006 May-Jun;82(3):186-92. doi: 10.2223/JPED.1473. Epub 2006 May 4.	Hatem TP	J Pediatr (Rio J)	2006	2006-05-09			10.2223/JPED.1473
38829687	The Effects of Music Therapy on Patients Undergoing Colonoscopy in a Tertiary Care Hospital at Karachi, Pakistan: A Comparative Study	Hirani AAA, Ismail FW, Abdulaziz F, Barolia R, Begum D, Kamani L.	J Pain Palliat Care Pharmacother. 2024 Sep;38(3):233-243. doi: 10.1080/15360288.2024.2357551. Epub 2024 Jun 3.	Hirani AAA	J Pain Palliat Care Pharmacother	2024	2024-06-03			10.1080/15360288.2024.2357551
15086180	Reduction in salivary cortisol level by music therapy during colonoscopic examination	Uedo N, Ishikawa H, Morimoto K, Ishihara R, Narahara H, Akedo I, Ioka T, Kaji I, Fukuda S.	Hepatogastroenterology. 2004 Mar-Apr;51(56):451-3.	Uedo N	Hepatogastroenterology	2004	2004-04-17
33813930	Differential Effects of Sound Intervention and Rest on Cardiovascular Parameters in Cancer Patients: A Randomized Cross-over Trial	Hohneck A, Reyser C, Merx K, Weing?rtner S, Mavratzas A, Schumacher G, Linhuber C, Hofmann WK, Burkholder I, Hofheinz RD.	Integr Cancer Ther. 2021 Jan-Dec;20:1534735421995239. doi: 10.1177/1534735421995239.	Hohneck A	Integr Cancer Ther	2021	2021-04-05	PMC8024455		10.1177/1534735421995239
36440867	Effects of Whistling Compared with Buzzy Device During Blood Sampling on Pain and Fear in Children's Emergency Department	Halal Mehdi Alfatavi H, Sadeghi T, Baqer Hassan Mohammed Al-Dakheel M, Asadi Noghabi F, Sahebkar Moeini M.	Compr Child Adolesc Nurs. 2022 Dec;45(4):414-424. doi: 10.1080/24694193.2022.2091683. Epub 2022 Jul 11.	Halal Mehdi Alfatavi H	Compr Child Adolesc Nurs	2022	2022-11-28			10.1080/24694193.2022.2091683
15839735	The effects of music on pain perception of stroke patients during upper extremity joint exercises	Kim SJ, Koh I.	J Music Ther. 2005 Spring;42(1):81-92. doi: 10.1093/jmt/42.1.81.	Kim SJ	J Music Ther	2005	2005-04-21			10.1093/jmt/42.1.81
23817144	A pilot study: the effect of healing touch on anxiety, stress, pain, pain medication usage, and physiological measures in hospitalized sickle cell disease adults experiencing a vaso-occlusive pain episode	Thomas LS, Stephenson N, Swanson M, Jesse DE, Brown S.	J Holist Nurs. 2013 Dec;31(4):234-47. doi: 10.1177/0898010113491631. Epub 2013 Jul 1.	Thomas LS	J Holist Nurs	2013	2013-07-03			10.1177/0898010113491631
16219608	The effect of music therapy on postoperative pain, heart rate, systolic blood pressures and analgesic use following nasal surgery	Tse MM, Chan MF, Benzie IF.	J Pain Palliat Care Pharmacother. 2005;19(3):21-9.	Tse MM	J Pain Palliat Care Pharmacother	2005	2005-10-13
24358573	The effect of complementary music therapy on the patient's postoperative state anxiety, pain control, and environmental noise satisfaction	Comeaux T, Comeaux T.	Medsurg Nurs. 2013 Sep-Oct;22(5):313-8.	Comeaux T	Medsurg Nurs	2013	2013-12-24
16671836	The effect of music versus nonmusic on behavioral signs of distress and self-report of pain in pediatric injection patients	Noguchi LK.	J Music Ther. 2006 Spring;43(1):16-38. doi: 10.1093/jmt/43.1.16.	Noguchi LK	J Music Ther	2006	2006-05-05			10.1093/jmt/43.1.16
33288333	Effect of physical therapy rehabilitation program combined with music on children with lower limb burns: A twelve-week randomized controlled study	Eid MM, Abdelbasset WK, Abdelaty FM, Ali ZA.	Burns. 2021 Aug;47(5):1146-1152. doi: 10.1016/j.burns.2020.11.006. Epub 2020 Nov 27.	Eid MM	Burns	2021	2020-12-08			10.1016/j.burns.2020.11.006
22739821	Intervention program in college instrumental musicians, with kinematics analysis of cello and flute playing: a combined program of yogic breathing and muscle strengthening-flexibility exercises	Lee SH, Carey S, Dubey R, Matz R.	Med Probl Perform Art. 2012 Jun;27(2):85-94.	Lee SH	Med Probl Perform Art	2012	2012-06-29
39153917	Atraumatic care practice from the child and parent perspective: The case of a pediatric phlebotomy unit	Büyük ET, Uzsen H, Koyun M, Ate? Y, Can S, Bakan F.	J Pediatr Nurs. 2024 Sep-Oct;78:e471-e478. doi: 10.1016/j.pedn.2024.08.014. Epub 2024 Aug 17.	Büyük ET	J Pediatr Nurs	2024	2024-08-17			10.1016/j.pedn.2024.08.014
30249121	Effects of Listening to Live Singing in Patients Undergoing Hemodialysis: A Randomized Controlled Crossover Study	Burrai F, Lupi R, Luppi M, Micheluzzi V, Donati G, Lamanna G, Raghavan R.	Biol Res Nurs. 2019 Jan;21(1):30-38. doi: 10.1177/1099800418802638. Epub 2018 Sep 24.	Burrai F	Biol Res Nurs	2019	2018-09-26			10.1177/1099800418802638
23876282	Specific music therapy techniques in the treatment of primary headache disorders in adolescents: a randomized attention-placebo-controlled trial	Koenig J, Oelkers-Ax R, Kaess M, Parzer P, Lenzen C, Hillecke TK, Resch F.	J Pain. 2013 Oct;14(10):1196-207. doi: 10.1016/j.jpain.2013.05.006. Epub 2013 Jul 19.	Koenig J	J Pain	2013	2013-07-24			10.1016/j.jpain.2013.05.006
27670863	Effect of low-impact aerobic exercise combined with music therapy on patients with fibromyalgia. A pilot study	Espí-López GV, Inglés M, Ruescas-Nicolau MA, Moreno-Segura N.	Complement Ther Med. 2016 Oct;28:1-7. doi: 10.1016/j.ctim.2016.07.003. Epub 2016 Jul 9.	Espí-López GV	Complement Ther Med	2016	2016-09-28			10.1016/j.ctim.2016.07.003
24503744	A comparison of still point induction to massage therapy in reducing pain and increasing comfort in chronic pain	Townsend CS, Bonham E, Chase L, Dunscomb J, McAlister S.	Holist Nurs Pract. 2014 Mar-Apr;28(2):78-84. doi: 10.1097/HNP.0000000000000012.	Townsend CS	Holist Nurs Pract	2014	2014-02-08			10.1097/HNP.0000000000000012
27090850	Trajectories of Terminally Ill Patients' Cardiovascular Response to?Receptive Music Therapy in Palliative Care	Warth M, Kessler J, Hillecke TK, Bardenheuer HJ.	J Pain Symptom Manage. 2016 Aug;52(2):196-204. doi: 10.1016/j.jpainsymman.2016.01.008. Epub 2016 Apr 15.	Warth M	J Pain Symptom Manage	2016	2016-04-20			10.1016/j.jpainsymman.2016.01.008
32829494	"Music Makes My Old Heart Beat": A Randomised Controlled Study on the Benefits of the Use of Music in Comprehensive Care for Institutionalised Older Adults	Castillejos C, Godoy-Izquierdo D.	Appl Psychol Health Well Being. 2021 Feb;13(1):84-108. doi: 10.1111/aphw.12217. Epub 2020 Aug 23.	Castillejos C	Appl Psychol Health Well Being	2021	2020-08-24			10.1111/aphw.12217
15816586	Stress reduction and analgesia in patients exposed to calming music postoperatively: a randomized controlled trial	Nilsson U, Unosson M, Rawal N.	Eur J Anaesthesiol. 2005 Feb;22(2):96-102. doi: 10.1017/s0265021505000189.	Nilsson U	Eur J Anaesthesiol	2005	2005-04-09			10.1017/s0265021505000189
30025665	The Impact of Music Therapy in the Postoperative Setting on Overall Patient Satisfaction Using Validated Outcome Scores	Chiodo CP, Keyser C, Palms D, Malone C, Bluman EM, Smith JT.	J Perianesth Nurs. 2019 Apr;34(2):354-358. doi: 10.1016/j.jopan.2018.04.006. Epub 2018 Jul 17.	Chiodo CP	J Perianesth Nurs	2019	2018-07-21			10.1016/j.jopan.2018.04.006
27430941	Influences of 432?Hz Music on the Perception of Anxiety during Endodontic Treatment: A Randomized Controlled Clinical Trial	Di Nasso L, Nizzardo A, Pace R, Pierleoni F, Pagavino G, Giuliani V.	J Endod. 2016 Sep;42(9):1338-43. doi: 10.1016/j.joen.2016.05.015. Epub 2016 Jul 16.	Di Nasso L	J Endod	2016	2016-07-20			10.1016/j.joen.2016.05.015
21938889	The effects of therapeutic instrumental music performance on endurance level, self-perceived fatigue level, and self-perceived exertion of inpatients in physical rehabilitation	Lim HA, Miller K, Fabian C.	J Music Ther. 2011 Summer;48(2):124-48. doi: 10.1093/jmt/48.2.124.	Lim HA	J Music Ther	2011	2011-09-24			10.1093/jmt/48.2.124
24556659	Effects of different musical stimuli in vital signs and facial expressions in patients with cerebral damage: a pilot study	Ribeiro AS, Ramos A, Bermejo E, Casero M, Corrales JM, Grantham S.	J Neurosci Nurs. 2014 Apr;46(2):117-24. doi: 10.1097/JNN.0000000000000037.	Ribeiro AS	J Neurosci Nurs	2014	2014-02-22			10.1097/JNN.0000000000000037
27356701	Limited Impact of Music Therapy on Patient Anxiety with the Large Loop Excision of Transformation Zone Procedure - a Randomized Controlled Trial	Kongsawatvorakul C, Charakorn C, Paiwattananupant K, Lekskul N, Rattanasiri S, Lertkhachonsuk AA.	Asian Pac J Cancer Prev. 2016;17(6):2853-6.	Kongsawatvorakul C	Asian Pac J Cancer Prev	2016	2016-07-01
34389022	Comparing the effects of self-selected MUsic versus predetermined music on patient ANXiety prior to gynaecological surgery: the MUANX randomized controlled trial	Reynaud D, Bouscaren N, Lenclume V, Boukerrou M.	Trials. 2021 Aug 13;22(1):535. doi: 10.1186/s13063-021-05511-2.	Reynaud D	Trials	2021	2021-08-14	PMC8362289		10.1186/s13063-021-05511-2
29345398	Music reduces state anxiety scores in patients undergoing pleural procedures: a randomised controlled trial	Mackintosh J, Cone G, Harland K, Sriram KB.	Intern Med J. 2018 Sep;48(9):1041-1048. doi: 10.1111/imj.13738.	Mackintosh J	Intern Med J	2018	2018-01-19			10.1111/imj.13738
31448793	Sonotherapy in the reduction of anxiety and postoperative pain in patients with regional anesthesia as a sole technique: randomized, controlled clinical trial	Arango-Gutiérrez AS, Buitrago-Cifuentes LJ, Medina-Hinestroza AM, Molina-Paniagua SA, Moreno E, Rivera-Díaz JS, Vásquez-Trespalacios EM, Arcila-Lotero MA, González-Obregón MP.	Cir Cir. 2019;87(5):545-553. doi: 10.24875/CIRU.19000715.	Arango-Gutiérrez AS	Cir Cir	2019	2019-08-27			10.24875/CIRU.19000715
29796596	The Effects of a Single Electronic Music Improvisation Session on the Pain of Adults with Sickle Cell Disease: A Mixed Methods Pilot Study	Rodgers-Melnick SN, Matthie N, Jenerette C, Griest Pell TJ, Lane D, Fu P, Margevicius S, Little JA.	J Music Ther. 2018 Jun 7;55(2):156-185. doi: 10.1093/jmt/thy004.	Rodgers-Melnick SN	J Music Ther	2018	2018-05-26			10.1093/jmt/thy004
38401091	Effect of Acupoint Application of Chinese Medicine Combined with a Hot Compress on Pain of Uterine and Fallopian Tube Contrast Agent in Infertile Women	Xie H, Zhang X, Tian D, Liang D, He C, Mao H.	Altern Ther Health Med. 2024 Sep;30(9):65-71.	Xie H	Altern Ther Health Med	2024	2024-02-24
29248604	Comparison of Two Different Distraction Methods Affecting the Level of Pain and Anxiety during Extracorporeal Shock Wave Lithotripsy: A Randomized Controlled Trial	Gezginci E, Iyigun E, Yalcin S, Bedir S, Ozgok IY.	Pain Manag Nurs. 2018 Jun;19(3):295-302. doi: 10.1016/j.pmn.2017.09.005. Epub 2017 Dec 14.	Gezginci E	Pain Manag Nurs	2018	2017-12-18			10.1016/j.pmn.2017.09.005
23131371	Monochord sounds and progressive muscle relaxation reduce anxiety and improve relaxation during chemotherapy: a pilot EEG study	Lee EJ, Bhattacharya J, Sohn C, Verres R.	Complement Ther Med. 2012 Dec;20(6):409-16. doi: 10.1016/j.ctim.2012.07.002. Epub 2012 Aug 23.	Lee EJ	Complement Ther Med	2012	2012-11-08			10.1016/j.ctim.2012.07.002
24894436	Peer volunteers in an integrative pain management program for frail older adults with chronic pain: study protocol for a randomized controlled trial	Tse MM, Lee PH, Ng SM, Tsien-Wong BK, Yeung SS.	Trials. 2014 Jun 3;15:205. doi: 10.1186/1745-6215-15-205.	Tse MM	Trials	2014	2014-06-05	PMC4055794		10.1186/1745-6215-15-205
15485009	Efficacy and safety of a musically modulated electromagnetic field (TAMMEF) in patients affected by knee osteoarthritis	Battisti E, Piazza E, Rigato M, Nuti R, Bianciardi L, Scribano A, Giordano N.	Clin Exp Rheumatol. 2004 Sep-Oct;22(5):568-72.	Battisti E	Clin Exp Rheumatol	2004	2004-10-16
17085009	[Effects of music therapy in intensive care unit without sedation in weaning patients versus non-ventilated patients]	Jaber S, Bahloul H, Guétin S, Chanques G, Sebbane M, Eledjam JJ.	Ann Fr Anesth Reanim. 2007 Jan;26(1):30-8. doi: 10.1016/j.annfar.2006.09.002. Epub 2006 Nov 3.	Jaber S	Ann Fr Anesth Reanim	2007	2006-11-07			10.1016/j.annfar.2006.09.002
18062345	[The new magnetic therapy TAMMEF in the treatment of simple shoulder pain]	Battisti E, Bianciardi L, Albanese A, Piazza E, Rigato M, Galassi G, Giordano N.	Clin Ter. 2007 Sep-Oct;158(5):397-401.	Battisti E	Clin Ter	2007	2007-12-08
22211198	Trigger point treatment with radial shock waves in musicians with nonspecific shoulder-neck pain: data from a special physio outpatient clinic for musicians	Damian M, Zalpour C.	Med Probl Perform Art. 2011 Dec;26(4):211-7.	Damian M	Med Probl Perform Art	2011	2012-01-03
18005804	Effects of music on patients undergoing a C-clamp procedure after percutaneous coronary interventions: a randomized controlled trial	Chan MF.	Heart Lung. 2007 Nov-Dec;36(6):431-9. doi: 10.1016/j.hrtlng.2007.05.003.	Chan MF	Heart Lung	2007	2007-11-17			10.1016/j.hrtlng.2007.05.003
24433231	Meeting the information needs of lower income cancer survivors: results of a randomized control trial evaluating the american cancer society's "I can cope"	Martin MY, Evans MB, Kratt P, Pollack LA, Smith JL, Oster R, Dignan M, Prayor-Patterson H, Watson C, Houston P, Andrews S, Liwo A, Tseng TS, Hullett S, Oliver J, Pisu M.	J Health Commun. 2014 Apr;19(4):441-59. doi: 10.1080/10810730.2013.821557. Epub 2014 Jan 16.	Martin MY	J Health Commun	2014	2014-01-18	PMC4603540	NIHMS724773	10.1080/10810730.2013.821557
