# Supplementary material for: A dual-database bibliometric analysis of music-based interventions and pain from 2004 to 2024
Source: Front Med (Lausanne). 2025 Oct 16;12:1671234. doi: 10.3389/fmed.2025.1671234 (PMC12571727; doi:10.3389/fmed.2025.1671234)
Supplement: Supplementary file 3 [file Data_Sheet_2.xlsx]

## Sheet: savedrecs
PT	AU	BA	BE	GP	AF	BF	CA	TI	SO	SE	BS	LA	DT	CT	CY	CL	SP	HO	DE	ID	AB	C1	C3	RP	EM	RI	OI	FU	FP	FX	CR	NR	TC	Z9	U1	U2	PU	PI	PA	SN	EI	BN	J9	JI	PD	PY	VL	IS	PN
J	Bradt, J; Dileo, C; Magill, L; Teague, A				Bradt, Joke; Dileo, Cheryl; Magill, Lucanne; Teague, Aaron			Music interventions for improving psychological and physical outcomes in cancer patients	COCHRANE DATABASE OF SYSTEMATIC REVIEWS			English	Review						Affect; Anxiety [therapy]; Body Image; Depression [therapy]; Fatigue [therapy]; Music [psychology]; Music Therapy [methods]; Neoplasms [physiopathology; psychology]; Pain Management; Standard of Care; Stress, Psychological [therapy]; Treatment Outcome; Humans	RANDOMIZED CONTROLLED-TRIAL; BREAST-CANCER; MARROW TRANSPLANT; RADICAL-MASTECTOMY; VIDEO INTERVENTION; RADIATION-THERAPY; ANXIETY; CHEMOTHERAPY; RELAXATION; DISTRESS	Background Having cancer may result in extensive emotional, physical and social suffering. Music interventions have been used to alleviate symptoms and treatment side effects in cancer patients. Objectives To assess and compare the effects of music therapy and music medicine interventions for psychological and physical outcomes in people with cancer. Search methods We searched the Cochrane Centra…	[Bradt, Joke; Teague, Aaron] Drexel Univ, Dept Creat Arts Therapies, Coll Nursing & Hlth Profess, 1601 Cherry St,Room 7112, Philadelphia, PA 19102 USA; [Dileo, Cheryl] Temple Univ, Dept Mus Therapy, Boyer Coll Mus & Dance, Philadelphia, PA 19122 USA; [Dileo, Cheryl] Temple Univ, Arts & Qual Life Res Ctr, Boyer Coll Mus & Dance, Philadelphia, PA 19122 USA; [Magill, Lucanne] Mt Sinai Hosp, Creat Ar…	Drexel University; Pennsylvania Commonwealth System of Higher Education (PCSHE); Temple University; Pennsylvania Commonwealth System of Higher Education (PCSHE); Temple University; Icahn School of Medicine at Mount Sinai; New York University	Bradt, J (通讯作者)，Drexel Univ, Dept Creat Arts Therapies, Coll Nursing & Hlth Profess, 1601 Cherry St,Room 7112, Philadelphia, PA 19102 USA.	jbradt@drexel.edu	bradt, joke/C-5930-2014		Drexel University, USA; Drexel University; State of Pennsylvania Formula Fund, USA	Drexel University, USA; Drexel University; State of Pennsylvania Formula Fund, USA	Internal sourcesDrexel University, USA.Drexel University provided financial support for a research assistant to assist with the update of this reviewExternal sourcesState of Pennsylvania Formula Fund, USA.	Akombo D, 2006, THESIS; [Anonymous], CHIN J CANC PREV TRE; [Anonymous], 2021, SEER CANC STAT REV; [Anonymous], 1989, THESIS; [Anonymous], FOCUS ALTERNATIVE CO; [Anonymous], CHINESE J CLIN REHAB; [Anonymous], THESIS; [Anonymous], 2010, THESIS; Ardila E, 2010, REV COLOMB CANCEROL, V14, P127, DOI 10.1016/S0123-9015(10)70092-5; Auge P, 2015, PSICOONCOLOGIA, V12, P259; Auge PM, 2015, PSICOONCOLOGIA, V…	160	246	263	5	134	WILEY	HOBOKEN	111 RIVER ST, HOBOKEN 07030-5774, NJ USA	1469-493X	1361-6137		COCHRANE DB SYST REV	Cochrane Database Syst Rev.		2016		8
J	Bradt, J; Dileo, C; Grocke, D; Magill, L				Bradt, Joke; Dileo, Cheryl; Grocke, Denise; Magill, Lucanne			Music interventions for improving psychological and physical outcomes in cancer patients	COCHRANE DATABASE OF SYSTEMATIC REVIEWS			English	Review							THERAPY; ANXIETY; MOOD; DISTRESS; IMAGERY; WOMEN; TRANSPLANTATION; PREVALENCE; DEPRESSION; REDUCTION	Background Having cancer may result in extensive emotional, physical and social suffering. Music interventions have been used to alleviate symptoms and treatment side effects in cancer patients. Objectives To compare the effects of music therapy or music medicine interventions and standard care with standard care alone, or standard care and other interventions in patients with cancer. Search stra…	[Bradt, Joke] Drexel Univ, Dept Creat Arts Therapies, Coll Nursing & Hlth Profess, Philadelphia, PA 19102 USA; [Dileo, Cheryl] Temple Univ, Dept Mus Therapy, Philadelphia, PA 19122 USA; [Dileo, Cheryl] Temple Univ, Arts & Qual Life Res Ctr, Boyer Coll Mus & Dance, Philadelphia, PA 19122 USA; [Grocke, Denise] Univ Melbourne, Melbourne, Vic 3010, Australia; [Magill, Lucanne] Univ Windsor, Sch Mus, …	Drexel University; Pennsylvania Commonwealth System of Higher Education (PCSHE); Temple University; Pennsylvania Commonwealth System of Higher Education (PCSHE); Temple University; University of Melbourne; University of Windsor	Bradt, J (通讯作者)，Drexel Univ, Dept Creat Arts Therapies, Coll Nursing & Hlth Profess, 1505 Race St,Rm 1041, Philadelphia, PA 19102 USA.	jbradt@drexel.edu	bradt, joke/C-5930-2014; GROCKE, DENISE/LKJ-5477-2024	Bradt, Joke/0000-0001-7313-9829; Biondo, Jacelyn/0000-0002-8925-5135	State of Pennsylvania Formula Fund, USA	State of Pennsylvania Formula Fund, USA	External sourcesState of Pennsylvania Formula Fund, USA.	Akombo D, 2006, THESIS U FLORIDA FLO; [Anonymous], CHIN J CANC PREV TRE; [Anonymous], 2021, SEER CANC STAT REV; [Anonymous], CHINESE J CLIN REHAB; [Anonymous], 2011, Review Manager (RevMan); [Anonymous], THESIS TEMPLE U PHIL; Bailey LM., 1983, Mus. Ther, V3, P17, DOI DOI 10.1093/MT/3.1.17; Barrera ME, 2002, PSYCHO-ONCOL, V11, P379, DOI 10.1002/pon.589; Baxter N, 1998, THESIS U TORONTO TOR; Beck S…	109	219	224	0	167	WILEY	HOBOKEN	111 RIVER ST, HOBOKEN 07030-5774, NJ USA	1469-493X	1361-6137		COCHRANE DB SYST REV	Cochrane Database Syst Rev.		2011		8
J	Tan, MJ; Law, LSC; Gan, TJ				Tan, Mingjuan; Law, Lawrence Siu-Chun; Gan, Tong Joo			Optimizing pain management to facilitate Enhanced Recovery After Surgery pathways	CANADIAN JOURNAL OF ANESTHESIA-JOURNAL CANADIEN D ANESTHESIE			English	Review							NONSTEROIDAL ANTIINFLAMMATORY DRUGS; RANDOMIZED CONTROLLED-TRIAL; LIDOCAINE PATCH 5-PERCENT; LAPAROSCOPIC COLORECTAL SURGERY; ACUTE POSTOPERATIVE PAIN; ABDOMINIS PLANE BLOCK; IONTOPHORETIC TRANSDERMAL SYSTEM; DURATION OUTPATIENT LAPAROSCOPY; ASPARTATE RECEPTOR ANTAGONISTS; ELECTRICAL NERVE-STIMULATION	The optimal management of postoperative pain using multimodal analgesia is a key component of Enhanced Recovery After Surgery (ERAS). Pain has adverse clinical implications on postoperative recovery, including prolonging the time to recovery milestones and length of hospital stay. Moreover, the ubiquity of opioids in postoperative analgesic regimens results in adverse effects, such as sedation, p…	[Tan, Mingjuan; Law, Lawrence Siu-Chun] Duke NUS Grad Med Sch, Singapore, Singapore; [Gan, Tong Joo] Stony Brook Med, Dept Anesthesiol, Stony Brook, NY 11794 USA	National University of Singapore; State University of New York (SUNY) System; Stony Brook University; Stony Brook University Hospital	Gan, TJ (通讯作者)，Stony Brook Med, Dept Anesthesiol, Stony Brook, NY 11794 USA.	tong.gan@stonybrookmedicine.edu	Tan, Mingjuan/LBI-4095-2024; Law, Lawrence/B-1842-2010	Tan, Mingjuan/0000-0002-0044-2103	Baxter; Cubist Pharmaceuticals Inc.; DURECT corporation; Fresenius Medical Care AG co. KGaA; Mallinckrodt Pharmaceuticals; Pacira Pharmaceuticals Inc.	Baxter; Cubist Pharmaceuticals Inc.; DURECT corporation; Fresenius Medical Care AG co. KGaA; Mallinckrodt Pharmaceuticals; Pacira Pharmaceuticals Inc.	M. Tan and L.S.C. Law have no disclosures to report. T.J. Gan has grant support and honoraria from Baxter, Cubist Pharmaceuticals Inc., DURECT corporation, Fresenius Medical Care AG & co. KGaA, Mallinckrodt Pharmaceuticals, and Pacira Pharmaceuticals Inc.	Accardi MC, 2009, J BEHAV MED, V32, P328, DOI 10.1007/s10865-009-9207-6; Akcaboy EY, 2010, J ANESTH, V24, P687, DOI 10.1007/s00540-010-0966-6; [Anonymous], 2009, NATL HLTH STAT REPOR; Apfel CC, 2013, PAIN, V154, P677, DOI 10.1016/j.pain.2012.12.025; Argoff CE, 2000, CLIN J PAIN, V16, pS62, DOI 10.1097/00002508-200006001-00011; Ashburn MA, 2012, ANESTHESIOLOGY, V116, P248, DOI 10.1097/ALN.0b013e31…	120	216	246	1	74	SPRINGER	NEW YORK	233 SPRING ST, NEW YORK, NY 10013 USA	0832-610X	1496-8975		CAN J ANESTH	Can. J. Anesth.	FEB	2015	62	2
J	Lee, JH				Lee, Jin Hyung			The Effects of Music on Pain: A Meta-Analysis	JOURNAL OF MUSIC THERAPY			English	Article						music therapy; music medicine; pain; meta-analysis	POSTOPERATIVE PAIN; THERAPY; ANXIETY; REDUCE; CARE; COLONOSCOPY; DISTRESS; SEDATION; HEALTH; IMPACT	Background: Numerous meta-analyses have been conducted on the topic of music and pain, with the latest comprehensive study published in 2006. Since that time, more than 70 randomized controlled trials (RCTs) have been published, necessitating a new and comprehensive review. Objective: The aim of this meta-analysis was to examine published RCT studies investigating the effect of music on pain. Met…	[Lee, Jin Hyung] Ewha Womans Univ, Ewhayeodae Gil 52,Grad Sch 306, Seoul, South Korea	Ewha Womans University	Lee, JH (通讯作者)，Ewha Womans Univ, Ewhayeodae Gil 52,Grad Sch 306, Seoul, South Korea.	mtjinlee@gmail.com	Lee, Ji Hyung/HNI-8824-2023					Allen J., 2013, Guidelines for music therapy practice in adult medical care, P35; American Pain Society, 2006, PAIN CONTR PRIM CAR; 김지연, 2009, [Korean Journal of Music Therapy, 한국음악치료학회지], V11, P21; [Anonymous], 2015, THESIS; [Anonymous], THESIS; [Anonymous], 2005, MED MUSIC THERAPY ME; [Anonymous], THESIS; [Anonymous], THESIS; [Anonymous], 2013, COCHRANE DATABASE SY; [Anonymous], 2011, MUSIC MED…	83	184	201	9	139	OXFORD UNIV PRESS INC	CARY	JOURNALS DEPT, 2001 EVANS RD, CARY, NC 27513 USA	0022-2917	2053-7395		J MUSIC THER	J. Music Ther.	WIN	2016	53	4
J	Klassen, JA; Liang, YY; Tjosvold, L; Klassen, TR; Hartling, L				Klassen, Jeffrey A.; Liang, Yuanyuan; Tjosvold, Lisa; Klassen, Terry R.; Hartling, Lisa			Music for pain and anxiety in children undergoing medical procedures: A systematic review of Randomized controlled trials	AMBULATORY PEDIATRICS			English	Article						meta-analysis; music; music therapy; pediatrics; systematic review	PREOPERATIVE ANXIETY; SELF-REPORT; METAANALYSIS; DISTRACTION; QUALITY; THERAPY; BIAS	Objective.-The aim of this study was to conduct a systematic review of the efficacy of music therapy (MT) on pain and anxiety in children undergoing clinical procedures. Methods.-We searched 16 electronic databases of published and unpublished studies, subject bibliographies, reference lists of relevant articles, and trials registries. Two reviewers independently screened 4559 citations and revie…	Univ Alberta, Dept Pediat, Aberhart Ctr 1, Edmonton, AB T6J 2G3, Canada	University of Alberta	Hartling, L (通讯作者)，Univ Alberta, Dept Pediat, Aberhart Ctr 1, Room 9424,11402 Univ Ave, Edmonton, AB T6J 2G3, Canada.	hartling@ualberta.ca	Tjosvold, Lisa/JOZ-3742-2023	Tjosvold, Lisa/0000-0002-5667-6312; Klassen, Terry/0000-0002-5309-7091				Aitken J., 2001, Pediatric Dentistry, V23, P166; [Anonymous], SYSTEMATIC REV HLTH; ARTS SE, 1994, PEDIATRICS, V93, P797; BEGG CB, 1994, BIOMETRICS, V50, P1088, DOI 10.2307/2533446; BELTER RW, 1988, J CLIN CHILD PSYCHOL, V17, P329, DOI 10.1207/s15374424jccp1704_6; Cepeda MS, 2006, COCHRANE DB SYST REV, DOI 10.1002/14651858.CD004843.pub2; CHETTA HD, 1981, J MUSIC THER, V18, P74, DOI 10.1093/jmt/18.…	38	173	197	4	56	ELSEVIER SCIENCE INC	NEW YORK	STE 800, 230 PARK AVE, NEW YORK, NY 10169 USA	1530-1567			AMBUL PEDIATR	Ambul. Pediatr.	MAR-APR	2008	8	2
J	Stamenkovic, DM; Rancic, NK; Latas, MB; Neskovic, V; Rondovic, GM; Wu, JD; Cattano, D				Stamenkovic, Dusica M.; Rancic, Nemanja K.; Latas, Milan B.; Neskovic, Vojislava; Rondovic, Goran M.; Wu, Jennifer D.; Cattano, Davide			Preoperative anxiety and implications on postoperative recovery: what can we do to change our history	MINERVA ANESTESIOLOGICA			English	Review						Preoperative period; Anxiety; Pain, postoperative; Postoperative complications; Disease management	VISUAL ANALOG SCALE; STATE ANXIETY; RISK-FACTORS; PSYCHOLOGICAL-FACTORS; SURGICAL-PATIENTS; CORONARY-ARTERY; BREAST-CANCER; PAIN; SURGERY; PREDICTORS	Preoperative anxiety can influence the intensity of postoperative pain and anesthesia and analgesia requirement. In certain types of surgery, anxiety may even increase postoperative morbidity and mortality. The goal of this narrative review is to remind anesthesiologists that anxiety measurement using specific tools can be done in clinical practice, to present the implications of preoperative anx…	[Stamenkovic, Dusica M.; Neskovic, Vojislava; Rondovic, Goran M.] Mil Med Acad, Dept Anesthesiol & Intens Care, Belgrade, Serbia; [Stamenkovic, Dusica M.; Rancic, Nemanja K.; Neskovic, Vojislava] Univ Def, Mil Med Acad, Med Fac, Belgrade, Serbia; [Rancic, Nemanja K.] Mil Med Acad, Ctr Clin Pharmacol, Belgrade, Serbia; [Latas, Milan B.] Univ Belgrade, Clin Ctr Serbia, Clin Psychiat, Sch Med, Belgr…	Clinical Centre of Serbia; University of Belgrade; University of Texas System; University of Texas Health Science Center Houston	Cattano, D (通讯作者)，UTHlth, McGovern Med Sch, Dept Anesthesiol, Houston, TX 77030 USA.	davide.cattano@uth.tmc.edu	Wu, Jennifer/GRX-1831-2022; Stamenkovic, Dusica/A-3319-2008; Rancic, Nemanja/L-6271-2019; Neskovic, Vojislava/KUD-9883-2024	Neskovic, Vojislava/0000-0003-3583-7129; Stamenkovic, Dusica/0000-0003-4121-1966; Balong, Sibiri/0000-0002-4101-1211; Latas, Milan/0000-0001-8375-3865; Rancic, Nemanja/0000-0002-5122-8094				Aceto P, 2016, PHYSIOL BEHAV, V163, P1, DOI 10.1016/j.physbeh.2016.04.032; Attias S, 2016, J CLIN ANESTH, V29, P54, DOI 10.1016/j.jclinane.2015.10.017; BADNER NH, 1990, CAN J ANAESTH, V37, P444, DOI 10.1007/BF03005624; BEECHER HK, 1969, J AMER MED ASSOC, V209, P1080; BEECHER HK, 1955, JAMA-J AM MED ASSOC, V157, P242, DOI 10.1001/jama.1955.02950200040013; Bellani Marco L, 2008, Int J Surg, V6 Supp…	84	152	170	1	40	EDIZIONI MINERVA MEDICA	TURIN	CORSO BRAMANTE 83-85 INT JOURNALS DEPT., 10126 TURIN, ITALY	0375-9393	1827-1596		MINERVA ANESTESIOL	Minerva Anestesiol.	NOV	2018	84	11
J	Thanh, NN; Nilsson, S; Hellström, AL; Bengtson, A				Thanh Nhan Nguyen; Nilsson, Stefan; Hellstrom, Anna-Lena; Bengtson, Ann			Music Therapy to Reduce Pain and Anxiety in Children With Cancer Undergoing Lumbar Puncture: A Randomized Clinical Trial	JOURNAL OF PEDIATRIC ONCOLOGY NURSING			English	Article						anxiety; music; nonpharmacological therapy; pain	PEDIATRIC ONCOLOGY; ADOLESCENTS; DISTRESS	A nonpharmacological method can be an alternative or complement to analgesics. The aim of this study was to evaluate if music medicine influences pain and anxiety in children undergoing lumbar punctures. A randomized clinical trial was used in 40 children (aged 7-12 years) with leukemia, followed by interviews in 20 of these participants. The participants were randomly assigned to a music group (…	[Nilsson, Stefan] Sahlgrens Univ Hosp, Queen Silvia Childrens Hosp, Dept Paediat Anaesthesia, SE-41685 Gothenburg, Sweden; [Thanh Nhan Nguyen] Natl Hosp Paediat, Hanoi, Vietnam; [Bengtson, Ann] Univ Gothenburg, Sahlgrenska Acad, Gothenburg, Sweden	Queen Silvia Children's Hospital; Sahlgrenska University Hospital; University of Gothenburg	Nilsson, S (通讯作者)，Sahlgrens Univ Hosp, Queen Silvia Childrens Hosp, Dept Paediat Anaesthesia, SE-41685 Gothenburg, Sweden.	stefan.r.nilsson@vgregion.se		Nilsson, Stefan/0000-0002-8847-9559				Balan R, 2009, INDIAN J PEDIATR, V76, P469, DOI 10.1007/s12098-009-0089-y; Blount RL, 2006, BEHAV MODIF, V30, P24, DOI 10.1177/0145445505282438; Cepeda MS, 2006, COCHRANE DB SYST REV, DOI DOI 10.1002/14651858.CD004843.PUB2; Dileo Cheryl, 2006, J Soc Integr Oncol, V4, P67, DOI 10.2310/7200.2006.002; Hatem Thamine P, 2006, J Pediatr (Rio J), V82, P186, DOI 10.2223/JPED.1473; He Hong-Gu, 2007, Int J…	35	151	182	2	81	SAGE PUBLICATIONS INC	THOUSAND OAKS	2455 TELLER RD, THOUSAND OAKS, CA 91320 USA	1043-4542	1532-8457		J PEDIATR ONCOL NURS	J. Pediatr. Oncol. Nurs.	MAY-JUN	2010	27	3
J	Bradt, J; Dileo, C				Bradt, Joke; Dileo, Cheryl			Music for stress and anxiety reduction in coronary heart disease patients	COCHRANE DATABASE OF SYSTEMATIC REVIEWS			English	Review							CARE; RELAXATION; THERAPY	Background Individuals with coronary heart disease (CHD) often suffer from severe distress putting them at greater risk for complications. Music interventions have been used to reduce anxiety and distress and improve physiological functioning in medical patients, however its efficacy for CHD patients needs to be evaluated. Objectives To examine the effects of music interventions with standard car…	[Bradt, Joke; Dileo, Cheryl] Temple Univ, Arts & Qual Life Res Ctr, Boyer Coll Mus & Dance, Philadelphia, PA 19122 USA	Pennsylvania Commonwealth System of Higher Education (PCSHE); Temple University	Bradt, J (通讯作者)，Temple Univ, Arts & Qual Life Res Ctr, Boyer Coll Mus & Dance, Presser Hall,2001 N 13 St, Philadelphia, PA 19122 USA.	jbradt@temple.edu	bradt, joke/C-5930-2014	Bradt, Joke/0000-0001-7313-9829; Potvin, Noah/0000-0001-5974-3093				[Anonymous], MUSIC MED; [Anonymous], RELATIONSHIP MUSIC C; [Anonymous], EFFECTS RELAXING MUS; [Anonymous], MUSIK TANZ KUNSTTHER; [Anonymous], 2003, INTRO DRUG UTILIZATI; [Anonymous], EFFECTS MUSIC THERAP; [Anonymous], EFFICACY MUSIC INTER; [Anonymous], EFFECT MUSIC NURSING; [Anonymous], REV MAN REVMAN COMP; [Anonymous], THESIS ZENTRUM MUSIK; [Anonymous], EFFECT MUSIC THERAPY; [Anonymous], C INT S…	64	140	160	2	54	WILEY	HOBOKEN	111 RIVER ST, HOBOKEN 07030-5774, NJ USA	1469-493X	1361-6137		COCHRANE DB SYST REV	Cochrane Database Syst Rev.		2009		2
J	Gutgsell, KJ; Schluchter, M; Margevicius, S; DeGolia, PA; McLaughlin, B; Harris, M; Mecklenburg, J; Wiencek, C				Gutgsell, Kathy Jo; Schluchter, Mark; Margevicius, Seunghee; DeGolia, Peter A.; McLaughlin, Beth; Harris, Mariel; Mecklenburg, Janice; Wiencek, Clareen			Music Therapy Reduces Pain in Palliative Care Patients: A Randomized Controlled Trial	JOURNAL OF PAIN AND SYMPTOM MANAGEMENT			English	Article						Music therapy; pain; palliative care; randomized controlled trial	IMAGERY	Context. Treatment of pain in palliative care patients is challenging. Adjunctive methods of pain management are desirable. Music therapy offers a nonpharmacologic and safe alternative. Objectives. To determine the efficacy of a single music therapy session to reduce pain in palliative care patients. Methods. Two hundred inpatients at University Hospitals Case Medical Center were enrolled in the …	[Gutgsell, Kathy Jo; DeGolia, Peter A.; McLaughlin, Beth; Harris, Mariel; Mecklenburg, Janice] Univ Hosp Case Med Ctr, Cleveland, OH 44106 USA; [Schluchter, Mark; Margevicius, Seunghee] Case Western Reserve Univ, Cleveland, OH 44106 USA; [Wiencek, Clareen] Virginia Commonwealth Univ, Richmond, VA USA	University System of Ohio; Case Western Reserve University; Case Western Reserve University Hospital; University System of Ohio; Case Western Reserve University; Virginia Commonwealth University	Gutgsell, KJ (通讯作者)，Univ Hosp Case Med Ctr, Mus Therapy Dept, Seidman Canc Ctr, 11100 Euclid Ave,Mailstop Wrn 5065, Cleveland, OH 44106 USA.	kathy.gutgsell@uhhospitals.org			Kulas Foundation in Cleveland, Ohio; Core Library; Art and Music Therapy Department at University Hospitals Case Medical Center	Kulas Foundation in Cleveland, Ohio; Core Library; Art and Music Therapy Department at University Hospitals Case Medical Center	This research was supported by a grant from the Kulas Foundation in Cleveland, Ohio. The authors declare no conflicts of interest.The authors would like to thank the Kulas Foundation, all of the patients who participated in the study, the Clinical Nurse Specialists who assisted in gathering data, the Core Library, and the Art and Music Therapy Department at University Hospitals Case Medical Cente…	American Music Therapy Association, 2010, MUS THER PAIN MAN FA; [Anonymous], 2011, DEF MUS THER; [Anonymous], COCHRANE DATABASE SY, DOI DOI 10.1002/14651858.CD007169.PUB2; [Anonymous], THESIS TEMPLE U PHIL; Association for Music and Imagery, 2012, DEF BONN METH GUID I; Bailey L M, 1986, J Pain Symptom Manage, V1, P25, DOI 10.1016/S0885-3924(86)80024-0; Bradt J, 2011, COCHRANE DB SYST REV, DOI [10…	24	139	171	6	112	ELSEVIER SCIENCE INC	NEW YORK	STE 800, 230 PARK AVE, NEW YORK, NY 10169 USA	0885-3924	1873-6513		J PAIN SYMPTOM MANAG	J. Pain Symptom Manage.	MAY	2013	45	5
J	Bernatzky, G; Presch, M; Anderson, M; Panksepp, J				Bernatzky, Guenther; Presch, Michaela; Anderson, Mary; Panksepp, Jaak			Emotional foundations of music as a non-pharmacological pain management tool in modern medicine	NEUROSCIENCE AND BIOBEHAVIORAL REVIEWS			English	Review						Acute-chronic pain; Postoperative pain; Surgery; Multimodal pain therapy; Therapy effectiveness; Music; Emotions; Neuroscience; Wellbeing; Depression; Music therapy	POSTOPERATIVE PAIN; RESPONSES; BRAIN; ANXIETY; THERAPY; CHILDREN; INTERVENTIONS; RELAXATION; ANALGESIA; CORRELATE	This paper reviews the use of music as an adjuvant to the control of pain, especially in medical procedures. Surgery causes stress and anxiety that exacerbates the experience of pain. Self-report of and physiological measures on post-surgical patients indicate that music therapy or music stimulation reduces the perception of pain, both alone and when part of a multimodal pain management program, …	[Bernatzky, Guenther; Presch, Michaela] Salzburg Univ, Dept Organism Biol, Neurosignaling Unit, A-5020 Salzburg, Austria; [Anderson, Mary; Panksepp, Jaak] Washington State Univ, Coll Vet Med, Dept Vet & Comparat Anat, Pullman, WA 99164 USA	Salzburg University; Washington State University	Bernatzky, G (通讯作者)，Salzburg Univ, Dept Organism Biol, Neurosignaling Unit, Hellbrunnerstr 34, A-5020 Salzburg, Austria.	guenther.bernatzky@sbg.ac.at			Sokrates-Stiftung (Schweiz); Paracelsus Medical University Salzburg; Austrian Pain Society; Hope for Depression Research Foundation	Sokrates-Stiftung (Schweiz); Paracelsus Medical University Salzburg; Austrian Pain Society; Hope for Depression Research Foundation	We thank Sokrates-Stiftung (Schweiz), Paracelsus Medical University Salzburg, the Austrian Pain Society and Hope for Depression Research Foundation for financial support.	Aitken Jennifer Creem, 2002, Pediatr Dent, V24, P114; Albert R.E., 2002, DISS ABSTR INT B, V62, P11; Aldridge D., 1999, Music therapy in palliative care: New voices; Almeida P.Z., 2003, GYNECOL ONCOL, V88, P198; Altenmuller E., 2007, GEHIRN GEIST, V1-2, P58; [Anonymous], AORN J; [Anonymous], 1998, Affective Neuroscience: The Foundations of Human and Animal Emotions; [Anonymous], COCHRANE DATABASE…	120	137	163	9	113	PERGAMON-ELSEVIER SCIENCE LTD	OXFORD	THE BOULEVARD, LANGFORD LANE, KIDLINGTON, OXFORD OX5 1GB, ENGLAND	0149-7634	1873-7528		NEUROSCI BIOBEHAV R	Neurosci. Biobehav. Rev.	OCT	2011	35	9
J	Bradt, J; Potvin, N; Kesslick, A; Shim, M; Radl, D; Schriver, E; Gracely, EJ; Komarnicky-Kocher, LT				Bradt, Joke; Potvin, Noah; Kesslick, Amy; Shim, Minjung; Radl, Donna; Schriver, Emily; Gracely, Edward J.; Komarnicky-Kocher, Lydia T.			The impact of music therapy versus music medicine on psychological outcomes and pain in cancer patients: a mixed methods study	SUPPORTIVE CARE IN CANCER			English	Article						Music therapy; Cancer; Symptom management; Mixed methods research	IDENTITY	The purpose of this study was to compare the impact of music therapy (MT) versus music medicine (MM) interventions on psychological outcomes and pain in cancer patients and to enhance understanding of patients' experiences of these two types of music interventions. This study employed a mixed methods intervention design in which qualitative data were embedded within a randomized cross-over trial.…	[Bradt, Joke; Potvin, Noah; Shim, Minjung; Radl, Donna] Drexel Univ, Sch Nursing & Hlth Profess, Dept Creat Arts Therapies, Philadelphia, PA 19102 USA; [Kesslick, Amy; Komarnicky-Kocher, Lydia T.] Drexel Univ, Coll Med, Philadelphia, PA 19102 USA; [Schriver, Emily] Drexel Univ, Sch Publ Hlth, Dept Epidemiol & Biostat, Philadelphia, PA 19104 USA; [Gracely, Edward J.] Drexel Univ, Dept Family Commu…	Drexel University; Drexel University; Drexel University; Drexel University	Bradt, J (通讯作者)，Drexel Univ, Sch Nursing & Hlth Profess, Dept Creat Arts Therapies, 1601 Cherry St, Philadelphia, PA 19102 USA.	jbradt@drexel.edu	bradt, joke/C-5930-2014; Shim, Minjung/LPP-7859-2024	Potvin, Noah/0000-0001-5974-3093; Schriver, Emily/0000-0003-4522-1029	Drexel College of Medicine Cancer Program	Drexel College of Medicine Cancer Program	Research funding for this project was provided by the Drexel College of Medicine Cancer Program. We would like to thank Dr. John W. Creswell for his feedback on this manuscript and Dr. Michael D. Fetters for his input regarding the joint displays of quantitative and qualitative data.	Batt-Rawden K.B., 2005, Nordic Journal of Music Therapy, V14, P120, DOI [10.1080/08098130509478134, DOI 10.1080/08098130509478134]; Beaulieu-Boire G, 2013, J CRIT CARE, V28, P442, DOI 10.1016/j.jcrc.2013.01.007; Beck S L, 1991, Oncol Nurs Forum, V18, P1327; Blood AJ, 2001, P NATL ACAD SCI USA, V98, P11818, DOI 10.1073/pnas.191355898; Bradt J, 2013, J MUSIC THER, V50, P123, DOI 10.1093/jmt/50.2.12…	27	126	151	2	114	SPRINGER	NEW YORK	233 SPRING ST, NEW YORK, NY 10013 USA	0941-4355	1433-7339		SUPPORT CARE CANCER	Support. Care Cancer	MAY	2015	23	5
J	Sendelbach, SE; Halm, MA; Doran, KA; Miller, EH; Gaillard, P				Sendelbach, Sue E.; Halm, Margo A.; Doran, Karen A.; Miller, Elaine Hogan; Gaillard, Philippe			Effects of music therapy on physiological and psychological outcomes for patients undergoing cardiac surgery	JOURNAL OF CARDIOVASCULAR NURSING			English	Article						anxiety reduction; cardiac surgery; music therapy; pain	POSTOPERATIVE PAIN; CARE UNIT; RELAXATION; ANXIETY	Background: Cardiac surgery is a common interventional procedure for ischemic and valvular heart disease. Cardiac surgery is accompanied by postoperative pain and anxiety. The use of music therapy has been shown to reduce pain, anxiety, and physiological parameters in patients having surgical procedures. Objectives: To compare the effects of music therapy versus a quiet, uninterrupted rest period…	Abbott NW Hosp, Minneapolis, MN 55407 USA; United Hosp, St Paul, MN USA; Mercy & Unity Hosp, Minneapolis, MN USA; Medtronic, Minneapolis, MN USA; Abbott NW Hosp, Minneapolis, MN 55407 USA	Medtronic	Sendelbach, SE (通讯作者)，Abbott NW Hosp, 800 E 28th St, Minneapolis, MN 55407 USA.	Sue.sendelbach@allina.com	Halm, Margo/N-8807-2015	Halm, Margo/0000-0003-3710-7090				*AM HEART ASS, 2003, 2004 HEART STROK STA; Aragon D, 2002, ALTERN THER HEALTH M, V8, P52; Bally Kathy, 2003, Crit Care Nurse, V23, P50; BARNASON S, 1995, HEART LUNG, V24, P124, DOI 10.1016/S0147-9563(05)80007-X; BOLWERK CA, 1990, CRIT CARE NURS Q, V3, P63; Byers J F, 1997, Am J Crit Care, V6, P183; Cadigan M E, 2001, Prog Cardiovasc Nurs, V16, P5, DOI 10.1111/j.0889-7204.2001.00797.x; DAVISROLLAN…	37	125	148	2	33	LIPPINCOTT WILLIAMS & WILKINS	PHILADELPHIA	TWO COMMERCE SQ, 2001 MARKET ST, PHILADELPHIA, PA 19103 USA	0889-4655	1550-5049		J CARDIOVASC NURS	J. Cardiovasc. Nurs.	MAY-JUN	2006	21	3
J	Chow, CHT; Van Lieshout, RJ; Schmidt, LA; Dobson, KG; Buckley, N				Chow, Cheryl H. T.; Van Lieshout, Ryan J.; Schmidt, Louis A.; Dobson, Kathleen G.; Buckley, Norman			Systematic Review: Audiovisual Interventions for Reducing Preoperative Anxiety in Children Undergoing Elective Surgery	JOURNAL OF PEDIATRIC PSYCHOLOGY			English	Review						anxiety; children; educational interventions; meta-analysis; randomized controlled trial; systematic review	EMERGENCE DELIRIUM; INHALED INDUCTION; YOUNG-CHILDREN; RISK-FACTORS; DISTRACTION; PAIN; ANESTHESIA; MANAGEMENT; DISTRESS; REDUCTION	Objective To examine the effectiveness of Audiovisual (AV) interventions at reducing preoperative anxiety and its associated outcomes in children undergoing elective surgery. Methods A systematic review of randomized controlled trials (RCTs) and nonrandomized studies where the primary outcome was children's preoperative anxiety was conducted. Secondary outcomes included postoperative pain, behavi…	[Chow, Cheryl H. T.; Van Lieshout, Ryan J.; Schmidt, Louis A.] McMaster Univ, MiNDS Neurosci Grad Program, 1280 Main St W, Hamilton, ON L8S 4L8, Canada; [Van Lieshout, Ryan J.] McMaster Univ, Dept Psychiat & Behav Neurosci, Hamilton, ON L8S 4L8, Canada; [Schmidt, Louis A.] McMaster Univ, Dept Psychol Neurosci & Behav, Hamilton, ON L8S 4L8, Canada; [Dobson, Kathleen G.] McMaster Univ, Dept Clin Ep…	McMaster University; McMaster University; McMaster University; McMaster University; McMaster University	Chow, CHT (通讯作者)，McMaster Univ, MiNDS Neurosci Grad Program, 1280 Main St W, Hamilton, ON L8S 4L8, Canada.	chowcht@mcmaster.ca	Van Lieshout, Ryan/AAI-1316-2021		Ontario Graduate Scholarship (The Dalley Fellowships)	Ontario Graduate Scholarship (The Dalley Fellowships)	This study was supported by the Ontario Graduate Scholarship (The Dalley Fellowships) awarded to first author C.C.	Ahmed Mohammad I., 2011, Middle East Journal of Anesthesiology, V21, P153; [Anonymous], 2011, COCHRANE HDB SYSTEMA; [Anonymous], TAME HURTING THING R; [Anonymous], PROSPERO INT PROSPEC; [Anonymous], HLTH PSYCHOL; Ayyadhah Alanazi Alaa, 2014, Br J Nurs, V23, P387; Brewer Stephanie, 2006, J Pediatr Nurs, V21, P13, DOI 10.1016/j.pedn.2005.06.004; Calipel S, 2005, PEDIATR ANESTH, V15, P275, DOI 10.11…	65	116	124	2	28	OXFORD UNIV PRESS INC	CARY	JOURNALS DEPT, 2001 EVANS RD, CARY, NC 27513 USA	0146-8693	1465-735X		J PEDIATR PSYCHOL	J. Pediatr. Psychol.	MAR	2016	41	2
J	Wright, KD; Stewart, SH; Finley, GA; Buffett-Jerrott, SE				Wright, Kristi D.; Stewart, Sherry H.; Finley, G. Allen; Buffett-Jerrott, Susan E.			Prevention and intervention strategies to alleviate preoperative anxiety in children - A critical review	BEHAVIOR MODIFICATION			English	Review						children; anxiety; surgery; prevention; interventions	ORAL MIDAZOLAM PREMEDICATION; RANDOMIZED CONTROLLED-TRIAL; PARENTS STRESS RESPONSES; PSYCHOLOGICAL PREPARATION; SEVOFLURANE ANESTHESIA; MATERNAL PRESENCE; SURGICAL-PATIENTS; UNITED-STATES; SEDATIVE PREMEDICATION; POSTOPERATIVE BEHAVIOR	Preoperative anxiety (anxiety regarding impending surgical experience) in children is a common phenomenon that has been associated with a number of negative behaviors during the surgery experience (e.g., agitation, crying, spontaneous urination, and the need for physical restraint during anesthetic induction). Preoperative anxiety has also been associated with the display of a number of maladapti…	Dalhousie Univ, Dept Psychiat, Halifax, NS B3H 3J5, Canada	Dalhousie University	Stewart, SH (通讯作者)，Dalhousie Univ, Dept Psychiat, Halifax, NS B3H 3J5, Canada.	sstewart@dal.ca	Stewart, Sherry/F-4088-2011; Finley, Allen/AAD-7583-2020	Finley, G. Allen/0000-0003-4579-7749; Stewart, Sherry/0000-0003-3350-2712				*AM MUS THER ASS, 2003, AMTA FACT SHEET MUS; BAUCHNER H, 1989, PEDIATRICS, V84, P907; BEVAN JC, 1990, CAN J ANAESTH, V37, P177, DOI 10.1007/BF03005466; BRAUDE N, 1990, ANN ROY COLL SURG, V72, P41; Buffett-Jerrott SE, 2003, PSYCHOPHARMACOLOGY, V168, P377, DOI 10.1007/s00213-003-1429-7; Burns GL, 2002, J ABNORM CHILD PSYCH, V30, P245, DOI 10.1023/A:1015102812958; BURTON L, 1984, ANXIETY CHILDREN, P…	114	111	123	2	32	SAGE PUBLICATIONS INC	THOUSAND OAKS	2455 TELLER RD, THOUSAND OAKS, CA 91320 USA	0145-4455	1552-4167		BEHAV MODIF	Behav. Modificat.	JAN	2007	31	1
J	Mansky, PJ; Wallerstedt, DB				Mansky, Patrick J.; Wallerstedt, Dawn B.			Complementary medicine in palliative care and cancer symptom management	CANCER JOURNAL			English	Article						cancer; palliative care; symptom management; complementary medicine	CONTROLLED CLINICAL-TRIAL; STRESS REDUCTION PROGRAM; PROCEDURE-RELATED PAIN; MINDFULNESS MEDITATION; BREAST-CANCER; ALTERNATIVE MEDICINE; PHASE-II; HYPNOSIS; ACUPUNCTURE; THERAPY	Complementary and alternative medicine (CAM) use among cancer patients varies according to geographical area, gender, and disease diagnosis. The prevalence of CAM use among cancer patients in the United States has been estimated to be between 7% and 54%. Most cancer patients use CAM with the hope of boosting the immune system, relieving pain, and controlling side effects related to disease or tre…	NIH, Div Intramural Res, Natl Ctr Complementary & Alternat Med, DHHS, Bethesda, MD 20892 USA	National Institutes of Health (NIH) - USA; NIH National Center for Complementary & Alternative Medicine (NCCAM)	Mansky, PJ (通讯作者)，NIH, Div Intramural Res, Natl Ctr Complementary & Alternat Med, DHHS, 10 Ctr Dr,Bldg 10,CRC,Room 4-1730,MSC 1302, Bethesda, MD 20892 USA.	manskyp@mail.nih.gov		Bellanti, Dawn/0000-0003-4507-2625				Alimi D, 2003, J CLIN ONCOL, V21, P4120, DOI 10.1200/JCO.2003.09.011; Astin JA, 2000, ANN INTERN MED, V132, P903, DOI 10.7326/0003-4819-132-11-200006060-00009; Balk E, 2005, Evid Rep Technol Assess (Summ), P1; Boon H, 2004, EXPERT OPIN PHARMACO, V5, P2485, DOI 10.1517/14656566.5.12.2485; Canter PH, 2003, BRIT MED J, V326, P1049, DOI 10.1136/bmj.326.7398.1049; Carlson LE, 2003, PSYCHOSOM MED, V65,…	50	109	125	0	85	LIPPINCOTT WILLIAMS & WILKINS	PHILADELPHIA	TWO COMMERCE SQ, 2001 MARKET ST, PHILADELPHIA, PA 19103 USA	1528-9117	1540-336X		CANCER J	Cancer J.	SEP-OCT	2006	12	5
J	Pyati, S; Gan, TJ				Pyati, Srinivas; Gan, Tong J.			Perioperative pain management	CNS DRUGS			English	Review							ACUTE POSTOPERATIVE PAIN; ELECTRICAL NERVE-STIMULATION; INTRAVENOUS PARECOXIB SODIUM; RELEASE EPIDURAL MORPHINE; MAJOR ABDOMINAL-SURGERY; LOW-DOSE KETAMINE; CONTROLLED TRANSDERMAL SYSTEM; TRAMADOL PLUS ACETAMINOPHEN; PATIENT DATA METAANALYSIS; BRACHIAL-PLEXUS BLOCK	The under-treatment of postoperative pain has been recognised to delay patient recovery and discharge from hospital. Despite recognition of the importance of effective pain control, up to 70% of patients still complain of moderate to severe pain postoperatively. The mechanistic approach to pain management, based on current understanding of the peripheral and central mechanisms involved in nocicep…	Duke Univ, Med Ctr, Dept Anesthesiol, Durham, NC 27710 USA	Duke University	Gan, TJ (通讯作者)，Duke Univ, Med Ctr, Dept Anesthesiol, Box 3094, Durham, NC 27710 USA.	gan00001@mc.duke.edu						Adam F, 2005, ANESTH ANALG, V100, P475, DOI 10.1213/01.ANE.0000142117.82241.DC; Aida S, 2000, ANESTHESIOLOGY, V92, P1624, DOI 10.1097/00000542-200006000-00020; Alexander R, 2002, J CLIN ANESTH, V14, P187, DOI 10.1016/S0952-8180(01)00382-8; Altman RD, 2004, CLIN EXP RHEUMATOL, V22, P110; [Anonymous], COCHRANE DATABASE SY; Apfelbaum JL, 2003, ANESTH ANALG, V97, P534, DOI 10.1213/01.ANE.0000068822.1…	241	105	125	0	27	ADIS INT LTD	NORTHCOTE	5 THE WAREHOUSE WAY, NORTHCOTE 0627, AUCKLAND, NEW ZEALAND	1172-7047	1179-1934		CNS DRUGS	CNS Drugs		2007	21	3
J	Smith, CA; Levett, KM; Collins, CT; Armour, M; Dahlen, HG; Suganuma, M				Smith, Caroline A.; Levett, Kate M.; Collins, Carmel T.; Armour, Mike; Dahlen, Hannah G.; Suganuma, Machiko			Relaxation techniques for pain management in labour	COCHRANE DATABASE OF SYSTEMATIC REVIEWS			English	Review							RANDOMIZED CONTROLLED-TRIAL; BIRTH BALL USAGE; MUSIC-THERAPY; ALTERNATIVE MEDICINE; ANTENATAL EDUCATION; PREGNANCY OUTCOMES; SELF-EFFICACY; CHILDBIRTH; ANXIETY; WOMEN	Background Many women would like to avoid pharmacological or invasive methods of pain management in labour and this may contribute to the popularity of complementary methods of pain management. This review examined currently available evidence on the use of relaxation therapies for pain management in labour. This is an update of a review first published in 2011. Objectives To examine the effects …	[Smith, Caroline A.; Armour, Mike] Western Sydney Univ, NICM, Locked Bag 1797, Penrith, NSW 2751, Australia; [Levett, Kate M.] Univ Notre Dame, Sch Med, Sydney, NSW, Australia; [Collins, Carmel T.; Suganuma, Machiko] South Australian Hlth & Med Res Inst, Hlth Mothers Babies & Children, Adelaide, SA, Australia; [Dahlen, Hannah G.] Western Sydney Univ, Sch Nursing & Midwifery, Penrith, NSW, Austral…	Western Sydney University; The University of Notre Dame Australia; South Australian Health & Medical Research Institute (SAHMRI); Western Sydney University	Smith, CA (通讯作者)，Western Sydney Univ, NICM, Locked Bag 1797, Penrith, NSW 2751, Australia.	caroline.smith@westernsydney.edu.au	Levett, Kate/H-9573-2018; Dahlen, Hannah/V-1034-2019; Armour, Mike/I-4853-2016; Levett, Kate/O-6254-2015	Armour, Mike/0000-0001-7539-9851; Levett, Kate/0000-0003-3784-4648; Dahlen, Hannah/0000-0002-4450-3078	National Institute for Health Research, via Cochrane Infrastructure	National Institute for Health Research, via Cochrane Infrastructure	This project was supported by the National Institute for Health Research, via Cochrane Infrastructure funding to Cochrane Pregnancy and Childbirth. The views and opinions expressed therein are those of the review authors and do not necessarily reflect those of the Systematic Reviews Programme, NIHR, NHS or the Department of Health.	Adams J, 2009, BIRTH-ISS PERINAT C, V36, P237, DOI 10.1111/j.1523-536X.2009.00328.x; Ahmadi Zohre, 2017, Iran J Nurs Midwifery Res, V22, P62, DOI 10.4103/1735-9066.202071; Almeida N., 2005, Revista Latino-Americana de Enfermagem, V13, P52, DOI [10.1590/s0104-11692005000100009, DOI 10.1590/S0104-11692005000100009]; Anim-Somuah M, 2005, COCHRANE DB SYST REV, DOI 10.1002/14651858.CD000331.pub2; [Ano…	138	102	115	5	70	WILEY	HOBOKEN	111 RIVER ST, HOBOKEN 07030-5774, NJ USA	1469-493X	1361-6137		COCHRANE DB SYST REV	Cochrane Database Syst Rev.		2018		3
J	Hilliard, RE				Hilliard, RE			Music therapy in hospice and palliative care: a review of the empirical data	EVIDENCE-BASED COMPLEMENTARY AND ALTERNATIVE MEDICINE			English	Review						complementary arts; hospice; music; music therapy; palliative care	CANCER; LIFE	Although music therapy is an established allied health profession and is used with increasing frequency in the treatment of those with a terminal illness, there is a real dearth of empirical research literature supporting the use of music therapy in end-of-life care. This article reviews the empirical studies found in the literature and documents the emergence of an evidenced-based approach to th…	SUNY Albany, Mus Dept, New Paltz, NY 12561 USA	State University of New York (SUNY) System; University at Albany, SUNY	SUNY Albany, Mus Dept, 75 S Manheim Blvd, New Paltz, NY 12561 USA.	rehmt@aol.com						ABBOTT CM, 1995, THESIS W MICHIGAN U; ALMON D, 1995, LONELY WATERS, P71; BATZNR KW, 2003, THESIS U KANSAS LAWR; Bosanquet N., 1999, Providing a palliative cares service: Towards and evidence base; CALOVINI BS, 1993, THESIS CASE W RESERV; Clements-Cortes Amy, 2004, Am J Hosp Palliat Care, V21, P255, DOI 10.1177/104990910402100406; Cunliffe Jill, 2003, Int J Palliat Nurs, V9, P449; CURTIS SL, 1986,…	44	99	133	2	44	HINDAWI LTD	LONDON	ADAM HOUSE, 3RD FLR, 1 FITZROY SQ, LONDON, W1T 5HF, ENGLAND	1741-427X	1741-4288		EVID-BASED COMPL ALT	Evid.-based Complement Altern. Med.		2005	2	2
J	Clark, M; Isaacks-Downton, G; Wells, N; Redlin-Frazier, S; Eck, C; Hepworth, JT; Chakravarthy, B				Clark, Michael; Isaacks-Downton, Gloria; Wells, Nancy; Redlin-Frazier, Sheryl; Eck, Carol; Hepworth, Joseph T.; Chakravarthy, Bapsi			Use of preferred music to reduce emotional distress and symptom activity during radiation therapy	JOURNAL OF MUSIC THERAPY			English	Article							QUALITY-OF-LIFE; CANCER-PATIENTS; NECK-CANCER; ANXIETY; HEAD; PAIN; METAANALYSIS; RELIABILITY; DEPRESSION; VALIDITY	Music therapy has decreased anxiety levels in many medical settings. This randomized clinical trial examined the effectiveness of a music listening intervention, delivered by a board-certified music therapist, in patients undergoing curative radiation therapy (RT). Emotional distress (anxiety, depression, and treatment-related distress) and symptoms (fatigue and pain) were measured at baseline, m…	Tennessee Technol Univ, Cookeville, TN 38505 USA; Univ Lebanon, Med Ctr, Lebanon, TN USA; Vanderbilt Univ, Med Ctr, Nashville, TN 37240 USA; Vanderbilt Univ, Sch Nursing, Nashville, TN 37240 USA	Tennessee Technological University; Vanderbilt University; Vanderbilt University	Clark, M (通讯作者)，Tennessee Technol Univ, Cookeville, TN 38505 USA.		Chakravarthy, A Bapsi/KQX-4873-2024	Chakravarthy, A Bapsi/0000-0003-2824-2514				Burns SJI, 2001, ALTERN THER HEALTH M, V7, P48; CELLA DF, 1986, PSYCHOL REP, V59, P827, DOI 10.2466/pr0.1986.59.2.827; Chaturvedi SK, 1996, PSYCHO-ONCOL, V5, P343, DOI 10.1002/(SICI)1099-1611(199612)5:4<343::AID-PON232>3.3.CO;2-E; Cleeland C.S., 1990, ASSESSMENT PAIN CANC, V16; CONOLON M, 1990, NURS RES, V39, P376; DAVIS CA, 1992, J MUSIC THER, V29, P202, DOI 10.1093/jmt/29.4.202; Ezzone S, 1998,…	35	95	121	3	29	NATL ASSOC MUSIC THERAPY INC	SILVER SPRING	8455 COLESVILLE RD, STE 1000, SILVER SPRING, MD 20910 USA	0022-2917			J MUSIC THER	J. Music Ther.	FAL	2006	43	3
J	Horne-Thompson, A; Grocke, D				Horne-Thompson, Anne; Grocke, Denise			The effect of music therapy on anxiety in patients who are terminally ill	JOURNAL OF PALLIATIVE MEDICINE			English	Article							QUALITY-OF-LIFE; PALLIATIVE CARE; CANCER-PATIENTS; DEPRESSION; DISORDERS; SYMPTOM; RELAXATION; PREVALENCE; VALIDATION; DEATH	Background: The literature supporting the use of music therapy in palliative care is growing. However, the number of quantitative research studies investigating the use of music therapy in palliative care, and specifically anxiety, is limited. Objective: The aim of this research project was to examine the effectiveness of a single music therapy session in reducing anxiety for terminally ill patie…	[Horne-Thompson, Anne] Calvary Hlth Care Bethlehem, Victoria, BC 3162, Canada; [Grocke, Denise] Univ Melbourne, Melbourne, Vic 3010, Australia	University of Melbourne	Horne-Thompson, A (通讯作者)，Calvary Hlth Care Bethlehem, 476 Kooyang Rd, Victoria, BC 3162, Canada.	thompson_anne@optusnet.com.au	GROCKE, DENISE/LKJ-5477-2024					Akechi T, 2004, J CLIN ONCOL, V22, P1957, DOI 10.1200/JCO.2004.08.149; Aldridge D., 1999, MUSIC THERAPY PALLIA, P15; BREITBART W, 1995, J PAIN SYMPTOM MANAG, V10, P131, DOI 10.1016/0885-3924(94)00075-V; Breitbart W., 1995, OXFORD TXB PALLIATIV, P609; Bruera E, 1991, J Palliat Care, V7, P6; Burns SJI, 2001, ALTERN THER HEALTH M, V7, P48; CALOVINI BS, 1993, THESIS CASE W RESERV; Cassem EH, 2000, HA…	72	92	124	2	42	MARY ANN LIEBERT, INC	NEW ROCHELLE	140 HUGUENOT STREET, 3RD FL, NEW ROCHELLE, NY 10801 USA	1096-6218	1557-7740		J PALLIAT MED	J. Palliat. Med.	MAY	2008	11	4
J	de Witte, M; Orkibi, H; Zarate, R; Karkou, V; Sajnani, N; Malhotra, B; Ho, RTH; Kaimal, G; Baker, FA; Koch, SC				de Witte, Martina; Orkibi, Hod; Zarate, Rebecca; Karkou, Vicky; Sajnani, Nisha; Malhotra, Bani; Ho, Rainbow Tin Hung; Kaimal, Girija; Baker, Felicity A.; Koch, Sabine C.			From Therapeutic Factors to Mechanisms of Change in the Creative Arts Therapies: A Scoping Review	FRONTIERS IN PSYCHOLOGY			English	Review						creative arts therapies; mechanisms of change; therapeutic factors; drama therapy; dance movement therapy; psychodrama; music therapy; art therapy	GROUP MUSIC-THERAPY; DANCE/MOVEMENT THERAPY; DRAMA THERAPY; MENTAL-HEALTH; GROUNDED THEORY; COMMON FACTORS; ACTIVE FACTORS; MODEL; PSYCHOTHERAPY; PSYCHODRAMA	Empirical studies in the creative arts therapies (CATs; i.e., art therapy, dance/movement therapy, drama therapy, music therapy, psychodrama, and poetry/bibliotherapy) have grown rapidly in the last 10 years, documenting their positive impact on a wide range of psychological and physiological outcomes (e.g., stress, trauma, depression, anxiety, and pain). However, it remains unclear how and why t…	[de Witte, Martina] Univ Amsterdam, Res Inst Child Dev & Educ, Amsterdam, Netherlands; [de Witte, Martina] Kennisontwikkeling Vaktherapieen KenVaK Res Ctr A, Heerlen, Netherlands; [de Witte, Martina] Nijmegen Univ Appl Sci, Hogesch Arnhem, Nijmegen, Netherlands; [de Witte, Martina] Stevig Specialized & Forens Care Patients Intelle, Oostrum, Netherlands; [Orkibi, Hod] Univ Haifa, Fac Social Welf &…	University of Amsterdam; University of Haifa; Lesley University; Edge Hill University; New York University; Drexel University; University of Hong Kong; University of Melbourne	de Witte, M (通讯作者)，Univ Amsterdam, Res Inst Child Dev & Educ, Amsterdam, Netherlands.; de Witte, M (通讯作者)，Kennisontwikkeling Vaktherapieen KenVaK Res Ctr A, Heerlen, Netherlands.; de Witte, M (通讯作者)，Nijmegen Univ Appl Sci, Hogesch Arnhem, Nijmegen, Netherlands.; de Witte, M (通讯作者)，Stevig Specialized & Forens Care Patients Intelle, Oostrum, Netherlands.; Orkibi, H (通讯作者)，Univ Haifa, Fac Social Wel…	martina.dewitte@han.nl; horkibi@univ.haifa.ac.il	Baker, Felicity/HZI-0263-2023; Malhotra, Bani/AAF-9770-2021; Karkou, Vicky or Vassiliki/C-1216-2017; Ho, Rainbow Tin Hung/A-8705-2012	zarate, rebecca/0000-0003-1755-3990; Orkibi, Hod/0000-0003-1498-7953; Malhotra, Bani/0000-0002-6995-1942; Karkou, Vicky or Vassiliki/0000-0001-8986-956X; Ho, Rainbow Tin Hung/0000-0002-6173-621X				Abbing A, 2018, PLOS ONE, V13, DOI 10.1371/journal.pone.0208716; Ahonen-Eerikainen H., 2007, Canadian Journal of Music Therapy, V13, P37; Aigen K., 2005, Music therapy research, P352; Amighi J.Kestenberg., 2018, The meaning of movement: Embodied developmental, clinical, and cultural perspectives of the Kestenberg Movement Profile, V2nd; Ang KX, 2018, PALLIATIVE MED, V32, P500, DOI 10.1177/0269216…	207	85	93	23	97	FRONTIERS MEDIA SA	LAUSANNE	AVENUE DU TRIBUNAL FEDERAL 34, LAUSANNE, CH-1015, SWITZERLAND	1664-1078			FRONT PSYCHOL	Front. Psychol.	2025-07-15	2021	12
J	Zhang, JM; Wang, P; Yao, JX; Zhao, L; Davis, MP; Walsh, D; Yue, GH				Zhang, Jun-Mei; Wang, Pu; Yao, Jia-xin; Zhao, Lei; Davis, Mellar P.; Walsh, Declan; Yue, Guang H.			Music interventions for psychological and physical outcomes in cancer: a systematic review and meta-analysis	SUPPORTIVE CARE IN CANCER			English	Review						Cancer; Music; Outcome; Physical; Psychological; Music medicine; Music therapy; Music intervention	THERAPY; RELAXATION; ANXIETY; WOMEN; MOOD; DEPRESSION; PREVALENCE; PREFERENCE; DIAGNOSIS; DISTRESS	A systematic review and meta-analysis to examine the effect of music interventions on psychological and physical outcome measures in cancer patients. We searched six English-language databases and three major Chinese-language databases in March 2011. Nine databases were reviewed from 1966 or the start of the database to March 2011. All randomized controlled trials comparing music intervention wit…	[Zhang, Jun-Mei; Yue, Guang H.] Cleveland Clin, Dept Biomed Engn ND20, Cleveland, OH 44195 USA; [Zhang, Jun-Mei] Wuhan Univ Technol, Dept Sports, Wuhan 430070, Peoples R China; [Wang, Pu] Wuhan Univ, Dept Phys Med & Rehabil, Zhongnan Hosp, Wuhan 430072, Peoples R China; [Yao, Jia-xin] Tianjin Sport Univ, Tianjin, Peoples R China; [Zhao, Lei] Wuhan Univ, State Key Lab Virol, Wuhan 430072, Peoples …	Cleveland Clinic Foundation; Wuhan University of Technology; Wuhan University; Tianjin University of Sport; Wuhan University; Cleveland Clinic Foundation	Yue, GH (通讯作者)，Cleveland Clin, Dept Biomed Engn ND20, 9500 Euclid Ave, Cleveland, OH 44195 USA.	yueg@ccf.org		Walsh, (Thomas) Declan/0000-0002-9310-1729				[Anonymous], CHIN J CANC PREV TRE; [Anonymous], J NURSING SCI; Bailey L M, 1986, J Pain Symptom Manage, V1, P25, DOI 10.1016/S0885-3924(86)80024-0; Barrera ME, 2002, PSYCHO-ONCOL, V11, P379, DOI 10.1002/pon.589; Beck S L, 1991, Oncol Nurs Forum, V18, P1327; Bi XQ, 2007, CHINESE J PRACTICAL, V23, P38; Bozcuk H, 2006, MED SCI MONITOR, V12, pCR200; Bulfone T, 2009, HOLIST NURS PRACT, V23, P238, DOI …	70	70	79	2	97	SPRINGER	NEW YORK	233 SPRING ST, NEW YORK, NY 10013 USA	0941-4355	1433-7339		SUPPORT CARE CANCER	Support. Care Cancer	DEC	2012	20	12
J	Warth, M; Kessler, J; Hillecke, TK; Bardenheuer, HJ				Warth, Marco; Kessler, Jens; Hillecke, Thomas K.; Bardenheuer, Hubert J.			Music Therapy in Palliative Care A Randomized Controlled Trial to Evaluate Effects on Relaxation	DEUTSCHES ARZTEBLATT INTERNATIONAL			English	Article							HEART-RATE-VARIABILITY; HOSPICE; CANCER; LIFE; CHEMOTHERAPY; QUALITY; ANXIETY; LENGTH	Background: Music therapy has been used successfully for over 30 years as part of palliative care programs for severely ill patients. There is nonetheless a lack of high-quality studies that would enable an evidence-based evaluation of its psychological and physiological effects. Methods: In a randomized controlled trial, 84 hospitalized patients in palliative care were assigned to one of two tre…	[Warth, Marco; Kessler, Jens; Bardenheuer, Hubert J.] Univ Heidelberg Hosp, Dept Anesthesiol, Ctr Pain Therapy & Palliat Care Med, Heidelberg, Germany; [Hillecke, Thomas K.] SRH Univ Heidelberg, Sch Therapeut Sci, Heidelberg, Germany	Ruprecht Karls University Heidelberg	Warth, M (通讯作者)，Heidelberg Univ, Klin Anasthesiol, Zentrum Schmerztherapie & Palliat Med, Neuenheimer Feld 131, D-69120 Heidelberg, Germany.	marco.warth@hochschule-heidelberg.de	Warth, Marco/AAC-4685-2019					[Anonymous], MUSIKTHER UMSCH; [Anonymous], COCHRANE DATABASE SY; [Anonymous], 2015, WHO definition of palliative care; [Anonymous], GMS HLTH TECHNOL ASS; Bijur PE, 2001, ACAD EMERG MED, V8, P1153, DOI 10.1111/j.1553-2712.2001.tb01132.x; Brown J, 2006, COMPARISON EFFECTS M; Burns DS, 2015, J PAIN SYMPTOM MANAG, V50, P225, DOI 10.1016/j.jpainsymman.2015.02.022; Camm AJ, 1996, EUR HEART J, V17, P354…	39	70	77	4	63	DEUTSCHER AERZTE-VERLAG GMBH	COLOGNE	DIESELSTRABE 2, POSTFACH 400265, D-50859 COLOGNE, GERMANY	1866-0452			DTSCH ARZTEBL INT	Dtsch. Arztebl. Int.	2025-11-13	2015	112	46
J	Esch, T; Guarna, M; Blanchi, E; Zhu, W; Stefano, GB				Esch, T; Guarna, M; Blanchi, E; Zhu, W; Stefano, GB			Commonalities in the central nervous system's involvement with complementary medical therapies: limbic morphinergic processes	MEDICAL SCIENCE MONITOR			English	Article						limbic system; placebo; belief; acupuncture; relaxation response; music therapy; massage; morphine; nitric oxide	CEREBRAL-BLOOD-FLOW; ENDOGENOUS MORPHINE; FUNCTIONAL NEUROANATOMY; MASSAGE THERAPY; TRANSCENDENTAL-MEDITATION; CHRONIC PAIN; HEART-RATE; RAT-BRAIN; ACUPUNCTURE; MUSIC	Background: Currently, complementary and alternative medicine (CAM) are experiencing growing popularity, especially in former industrialized countries. However, most of the underlying physiological and molecular mechanisms as well as participating biological structures are still speculative. Specific and non-specific effects may play a role in CAM. Moreover, trust, belief, and expectation may be …	SUNY Coll Old Westbury, Neurosci Res Inst, Old Westbury, NY 11568 USA; Univ Med Berlin, Charite, Inst Gen & Family Med, Berlin, Germany; Univ Siena, Dept Anat & Biomed Sci, I-53100 Siena, Italy; Univ Siena, Dept Neurosci, I-53100 Siena, Italy	State University of New York (SUNY) System; SUNY Old Westbury; Berlin Institute of Health; Free University of Berlin; Humboldt University of Berlin; Charite Universitatsmedizin Berlin; University of Siena; University of Siena	SUNY Coll Old Westbury, Neurosci Res Inst, POB 210, Old Westbury, NY 11568 USA.	gstefano@sunynri.org	Stefano, George/ABD-9152-2021; Esch, Tobias/J-3812-2013	Stefano, George/0000-0002-8146-0740; guarna, massimo/0000-0003-4209-4837; Esch, Tobias/0000-0001-5176-4367	NIDA NIH HHS [DA 09010] Funding Source: Medline; NIMH NIH HHS [MH 47392] Funding Source: Medline	NIDA NIH HHS(United States Department of Health & Human ServicesNational Institutes of Health (NIH) - USANIH National Institute on Drug Abuse (NIDA)); NIMH NIH HHS(United States Department of Health & Human ServicesNational Institutes of Health (NIH) - USANIH National Institute of Mental Health (NIMH))		Altenmüller EO, 2001, ANN NY ACAD SCI, V930, P273, DOI 10.1111/j.1749-6632.2001.tb05738.x; ALTENMULLER EO, 2002, MUSIKPHYSIOL MUSIKER, V9, P24; Bäcker M, 2002, NEUROSCI LETT, V333, P203, DOI 10.1016/S0304-3940(02)01109-6; Benson H., 1984, RELAXATION RESPONSE; BIANCHI E, 1993, BRAIN RES, V627, P210, DOI 10.1016/0006-8993(93)90323-F; BIANCHI E, 1994, ADV NEUROIMMUNOL, V4, P83, DOI 10.1016/S0960-542…	93	74	82	0	11	INT SCIENTIFIC INFORMATION, INC	MELVILLE	150 BROADHOLLOW RD, STE 114, MELVILLE, NY 11747 USA	1643-3750			MED SCI MONITOR	Med. Sci. Monitor	JUN	2004	10	6
J	Golianu, B; Krane, E; Seybold, J; Almgren, C; Anand, KJS				Golianu, Brenda; Krane, Elliot; Seybold, Jeannie; Almgren, Chris; Anand, K. J. S.			Non-pharmacological techniques for pain management in neonates	SEMINARS IN PERINATOLOGY			English	Review						neonatal pain; pain management; nonpharmacological; neonates; acupuncture; multidisciplinary	RELIEVING PROCEDURAL PAIN; AURICULAR ACUPUNCTURE; OPIOID TOLERANCE; GASTRIC-MOTILITY; NMDA RECEPTORS; NITRIC-OXIDE; WEIGHT-GAIN; STRESS; TERM; PRETERM	Significant progress in understanding the physiology, clinical correlates, and consequences of neonatal pain have resulted in greater attention to pain management during neonatal intensive care. A number of nonpharmacological therapies have been investigated, including nonnutritive sucking, with and without sucrose use, swaddling or facilitated tucking, kangaroo care, music therapy, and multi-sen…	Stanford Univ, Sch Med, Stanford, CA 94305 USA	Stanford University	Golianu, B (通讯作者)，Stanford Univ, Sch Med, 300 Pasteur Dr, Stanford, CA 94305 USA.	bgolianu@stanford.edu	Anand, Kanwaljeet/B-3287-2014	Anand, Kanwaljeet/0000-0001-6498-1483				Anand KJS, 2000, BIOL NEONATE, V77, P69, DOI 10.1159/000014197; ANAND KJS, 1987, NEW ENGL J MED, V317, P1321, DOI 10.1056/NEJM198711193172105; ANAND KJS, 1990, ANESTHESIOLOGY, V73, P661, DOI 10.1097/00000542-199010000-00012; Anand KJS, 2001, ANESTHESIOLOGY, V95, P823, DOI 10.1097/00000542-200110000-00006; Anand KJS, 2001, ARCH PEDIAT ADOL MED, V155, P173, DOI 10.1001/archpedi.155.2.173; Anand KS,…	72	74	81	1	26	W B SAUNDERS CO-ELSEVIER INC	PHILADELPHIA	1600 JOHN F KENNEDY BOULEVARD, STE 1800, PHILADELPHIA, PA 19103-2899 USA	0146-0005	1558-075X		SEMIN PERINATOL	Semin. Perinatol.	OCT	2007	31	5
J	Madden, JR; Mowry, P; Gao, DX; Cullen, M; Foreman, NK				Madden, Jennifer R.; Mowry, Patricia; Gao, Dexiang; Cullen, McGuire; Foreman, Nicholas K.			Creative Arts Therapy Improves Quality of Life for Pediatric Brain Tumor Patients Receiving Outpatient Chemotherapy	JOURNAL OF PEDIATRIC ONCOLOGY NURSING			English	Article						creative arts therapy; pediatric cancer; brain tumors; quality of life	GENERIC CORE SCALES; DANCE/MOVEMENT THERAPY; MUSIC-THERAPY; ADOLESCENT CANCER; CHILDREN; PEDSQL(TM); SURVIVORS; PAIN; MEDULLOBLASTOMA; COMPLEMENTARY	This mixed methods pilot study evaluated the effects of the creative arts therapy (CAT) on the quality of life (QOL) of children receiving chemotherapy. A 2-group, repeated measures randomized design compared CAT with a volunteer's attention (n = 16). Statistical analysis of the randomized controlled phase of the study suggested an improvement in the following areas after the CAT: parent report o…	[Madden, Jennifer R.] Univ Colorado Denver, Childrens Hosp, Aurora, CO 80045 USA; [Cullen, McGuire] Regis Univ, Denver, CO USA	University of Colorado System; University of Colorado Anschutz Medical Campus; Children's Hospital Colorado; Regis University	Madden, JR (通讯作者)，Univ Colorado Denver, Childrens Hosp, 13123 E 16th Ave B115, Aurora, CO 80045 USA.	madden.jennifer@tchden.org	Gao, Dexiang/ABC-8930-2020	Foreman, Nicholas/0000-0003-4848-4801	Luke Fernie Nursing Research Grant; artma foundation; Gabby Krause Foundation; Neuro-Oncology Program (The Children's Hospital, Colorado)	Luke Fernie Nursing Research Grant; artma foundation; Gabby Krause Foundation; Neuro-Oncology Program (The Children's Hospital, Colorado)	The authors disclosed receipt of the following financial support for the research and/or authorship of this article:The Luke Fernie Nursing Research GrantThe artma foundationGrace Rossetti FamilyGabby Krause FoundationNeuro-Oncology Program (The Children's Hospital, Colorado)	Achenbach T.M., 1987, MANUAL YOUTH SELF RE; Alessia D, 2007, EUR J CANCER, V43, P2545, DOI 10.1016/j.ejca.2007.07.026; Barrera ME, 2002, PSYCHO-ONCOL, V11, P379, DOI 10.1002/pon.589; Bhat SR, 2005, J CLIN ONCOL, V23, P5493, DOI 10.1200/JCO.2005.10.190; Bitsko MJ, 2008, PEDIATR BLOOD CANCER, V50, P613, DOI 10.1002/pbc.21337; Boldt S, 1996, J MUSIC THER, V33, P164, DOI 10.1093/jmt/33.3.164; Bull KS…	63	75	101	1	58	SAGE PUBLICATIONS INC	THOUSAND OAKS	2455 TELLER RD, THOUSAND OAKS, CA 91320 USA	1043-4542			J PEDIATR ONCOL NURS	J. Pediatr. Oncol. Nurs.	MAY-JUN	2010	27	3
J	Tan, XL; Yowler, CJ; Super, DM; Fratianne, RB				Tan, Xueli; Yowler, Charles J.; Super, Dennis M.; Fratianne, Richard B.			The Efficacy of Music Therapy Protocols for Decreasing Pain, Anxiety, and Muscle Tension Levels During Burn Dressing Changes: A Prospective Randomized Crossover Trial	JOURNAL OF BURN CARE & RESEARCH			English	Article								The purpose of this study was to explore the efficacy of two music therapy protocols on pain, anxiety, and muscle tension levels during dressing changes in burn patients. Twenty-nine inpatients participated in this prospective, crossover randomized controlled trial. On two consecutive days, patients were randomized to receive music therapy services either on the first or second day of the study. …	[Yowler, Charles J.; Fratianne, Richard B.] Univ Sch Med, Metrohlth Med Ctr, Dept Surg, Cleveland, OH 44106 USA; [Super, Dennis M.] Univ Sch Med, Metrohlth Med Ctr, Dept Pediat, Cleveland, OH USA	MetroHealth System; MetroHealth System	Yowler, CJ (通讯作者)，Univ Sch Med, Metrohlth Med Ctr, Dept Surg, 2500 Metrohlth Dr, Cleveland, OH 44106 USA.				Kulas Foundation, Cleveland, Ohio; NIH/NCRR [UL1 RR024989]	Kulas Foundation, Cleveland, Ohio; NIH/NCRR(United States Department of Health & Human ServicesNational Institutes of Health (NIH) - USANIH National Center for Research Resources (NCRR))	Supported by the Kulas Foundation, Cleveland, Ohio, grant and in part by NIH/NCRR CWRU-CTSC grant UL1 RR024989.	CHRISTENBERRY EB, 1979, J MUSIC THER, V16, P138, DOI 10.1093/jmt/16.3.138; CODDING PA, THESIS FLORIDA STATE; de Jong AEE, 2007, BURNS, V33, P811, DOI 10.1016/j.burns.2007.01.005; Edwards J., 1998, Music Therapy Perspectives, V16, P21, DOI DOI 10.1093/mtp/16.1.21; Fratianne RB, 2001, J BURN CARE REHABIL, V22, P47, DOI 10.1097/00004630-200101000-00010; GFELLER KE, 1992, INTRO MUSIC THERAPY, P235; K…	21	76	93	2	20	LIPPINCOTT WILLIAMS & WILKINS	PHILADELPHIA	530 WALNUT ST, PHILADELPHIA, PA 19106-3621 USA	1559-047X			J BURN CARE RES	J. Burn Care Res.	JUL-AUG	2010	31	4
J	Archie, P; Bruera, E; Cohen, L				Archie, Patrick; Bruera, Eduardo; Cohen, Lorenzo			Music-based interventions in palliative cancer care: a review of quantitative studies and neurobiological literature	SUPPORTIVE CARE IN CANCER			English	Review						Music; Cancer; Oncology; Palliative; Neurobiology	QUALITY-OF-LIFE; RANDOMIZED CONTROLLED-TRIAL; OPEN-HEART-SURGERY; ANXIETY DISORDERS; TERMINALLY-ILL; PREOPERATIVE ANXIETY; PERIAQUEDUCTAL GRAY; GENERAL-POPULATION; BREAST-CANCER; BRAIN-REGIONS	This study aimed to review quantitative literature pertaining to studies of music-based interventions in palliative cancer care and to review the neurobiological literature that may bare relevance to the findings from these studies. A narrative review was performed, with particular emphasis on RCTs, meta-analyses, and systematic reviews. The Cochrane Library, Ovid, PubMed, CINAHL Plus, PsycINFO, …	[Archie, Patrick] Midcolumbia Med Ctr, Celilo Canc Ctr, Dalles, OR 97058 USA; [Bruera, Eduardo] Univ Texas MD Anderson Canc Ctr, Dept Palliat Care & Rehabil Med, Div Canc Med, Houston, TX 77030 USA; [Cohen, Lorenzo] Univ Texas MD Anderson Canc Ctr, Integrat Med Program, Dept Gen Oncol, Div Canc Med, Houston, TX 77030 USA	University of Texas System; UTMD Anderson Cancer Center; University of Texas System; UTMD Anderson Cancer Center	Archie, P (通讯作者)，Midcolumbia Med Ctr, Celilo Canc Ctr, 1800 East 19th St, Dalles, OR 97058 USA.	patrick.the.oncologist@gmail.com	Bruera, Eduardo/AAA-1550-2022					Achute K, 1970, CANC PSYCHE; AKIL H, 1984, ANNU REV NEUROSCI, V7, P223, DOI 10.1146/annurev.ne.07.030184.001255; [Anonymous], 2001, CHIN MENT HLTH J; Armaiz-Pena GN, 2009, BRAIN BEHAV IMMUN, V23, P10, DOI 10.1016/j.bbi.2008.06.007; Bardo MT, 1998, CRIT REV NEUROBIOL, V12, P37, DOI 10.1615/CritRevNeurobiol.v12.i1-2.30; Becerra L, 2001, NEURON, V32, P927, DOI 10.1016/S0896-6273(01)00533-5; Beck S, …	132	77	85	2	90	SPRINGER	NEW YORK	233 SPRING ST, NEW YORK, NY 10013 USA	0941-4355	1433-7339		SUPPORT CARE CANCER	Support. Care Cancer	SEP	2013	21	9
J	Deng, G				Deng, Gary			Integrative Medicine Therapies for Pain Management in Cancer Patients	CANCER JOURNAL			English	Review						Acupuncture; cancer pain; hypnosis; integrative medicine; massage therapy; mind-body therapies; mindfulness; music therapy; pain; pain management	CLINICAL-PRACTICE GUIDELINES; CHRONIC NONCANCER PAIN; BREAST-CANCER; MASSAGE THERAPY; REDUCE PAIN; ACUPUNCTURE; METAANALYSIS; SYMPTOMS; MUSIC; INTERVENTIONS	Pain management for cancer patients should include pharmacologic and nonpharmacologic interventions. Integrative medicine therapies, such as mind-body practice, acupuncture, massage therapy, and music therapy, have been studied for their roles in pain management. Data from randomized controlled trials support the effect of hypnosis, acupuncture, and music therapy in reduction of pain. Mindfulness…	[Deng, Gary] Mem Sloan Kettering Canc Ctr, 1429 First Ave, New York, NY 10021 USA	Memorial Sloan Kettering Cancer Center	Deng, G (通讯作者)，Mem Sloan Kettering Canc Ctr, 1429 First Ave, New York, NY 10021 USA.	dengg@mskcc.org			NIH/NCI Cancer Center Support Grant [P30 CA008748]	NIH/NCI Cancer Center Support Grant	This research was funded in part through the NIH/NCI Cancer Center Support Grant P30 CA008748.	Alimi D, 2003, J CLIN ONCOL, V21, P4120, DOI 10.1200/JCO.2003.09.011; Baker DW, 2017, JAMA-J AM MED ASSOC, V317, P1117, DOI 10.1001/jama.2017.0935; Bao T, 2013, BREAST CANCER RES TR, V138, P167, DOI 10.1007/s10549-013-2427-z; Barnett ML, 2017, NEW ENGL J MED, V376, P663, DOI 10.1056/NEJMsa1610524; Beckwée D, 2017, SUPPORT CARE CANCER, V25, P1673, DOI 10.1007/s00520-017-3613-z; Boyd C, 2016, PAIN …	70	77	80	5	56	LIPPINCOTT WILLIAMS & WILKINS	PHILADELPHIA	TWO COMMERCE SQ, 2001 MARKET ST, PHILADELPHIA, PA 19103 USA	1528-9117	1540-336X		CANCER J	Cancer J.	SEP-OCT	2019	25	5
J	van der Heijden, MJE; Araghi, SO; van Dijk, M; Jeekel, J; Hunink, MGM				van der Heijden, Marianne J. E.; Araghi, Sadaf Oliai; van Dijk, Monique; Jeekel, Johannes; Hunink, M. G. Myriam			The Effects of Perioperative Music Interventions in Pediatric Surgery: A Systematic Review and Meta-Analysis of Randomized Controlled Trials	PLOS ONE			English	Article							PREOPERATIVE ANXIETY; REDUCE PAIN; COLONOSCOPY; ANESTHESIA; DISTRESS; MEDICINE; CHILDREN; THERAPY	Objective Music interventions are widely used, but have not yet gained a place in guidelines for pediatric surgery or pediatric anesthesia. In this systematic review and meta-analysis we examined the effects of music interventions on pain, anxiety and distress in children undergoing invasive surgery. Data Sources We searched 25 electronic databases from their first available date until October 20…	[van der Heijden, Marianne J. E.] Erasmus MC, Dept Pediat, Rotterdam, Netherlands; [Araghi, Sadaf Oliai; Jeekel, Johannes] Erasmus MC, Dept Neurosci, Rotterdam, Netherlands; [van Dijk, Monique] Intens Care Erasmus MC, Dept Pediat, Div Neonatol, Rotterdam, Netherlands; [van Dijk, Monique] Intens Care Erasmus MC, Dept Pediat Surg, Rotterdam, Netherlands; [Hunink, M. G. Myriam] Erasmus MC, Dept Epid…	Erasmus University Rotterdam; Erasmus MC; Erasmus University Rotterdam; Erasmus MC; Erasmus University Rotterdam; Erasmus MC; Erasmus University Rotterdam; Erasmus MC; Harvard University; Harvard T.H. Chan School of Public Health	van der Heijden, MJE (通讯作者)，Erasmus MC, Dept Pediat, Rotterdam, Netherlands.	m.j.e.vanderheijden@erasmusmc.nl	van Dijk, Monique/B-6327-2009	Hunink, Myriam/0000-0002-2942-2798; van Dijk, Monique/0000-0002-9856-0318	Internal Grant Erasmus MC for Integrative Medicine; Stichting Coolsingel; Stichting Mathilde Elise; Erasmus Stichting; Gilles Hondius Foundation; Stichting Aelwijn Florisz; Stichting Aerarium Sanctius; Stichting van Ommeren/De Voogt; Verhagen Stichting; Stichting Swart-van Essen	Internal Grant Erasmus MC for Integrative Medicine; Stichting Coolsingel; Stichting Mathilde Elise; Erasmus Stichting; Gilles Hondius Foundation; Stichting Aelwijn Florisz; Stichting Aerarium Sanctius; Stichting van Ommeren/De Voogt; Verhagen Stichting; Stichting Swart-van Essen	This work received support from the following sources: Internal Grant Erasmus MC for Integrative Medicine; Stichting Coolsingel, http://www.stichtingcoolsingel.nl; Stichting Mathilde Elise, http://www.elisemathilde.nl; Erasmus Stichting, http://www.erasmusstichting.nl; Gilles Hondius Foundation, http://www.gilleshondiusfoundation.org; Stichting Aelwijn Florisz, http://www.rotterdamsefondsen.nl/fo…	Balan R, 2009, INDIAN J PEDIATR, V76, P469, DOI 10.1007/s12098-009-0089-y; Banchs Richard J, 2014, Anesthesiol Clin, V32, P1, DOI 10.1016/j.anclin.2013.10.011; Bausewein C, 2008, COCHRANE DB SYST REV, DOI 10.1002/14651858.CD005623.pub2; Beccaloni AM, 2011, J PERIANESTH NURS, V26, P323, DOI 10.1016/j.jopan.2011.05.010; Bechtold ML, 2009, DIGEST DIS SCI, V54, P19, DOI 10.1007/s10620-008-0312-0; Bra…	42	78	79	1	48	PUBLIC LIBRARY SCIENCE	SAN FRANCISCO	1160 BATTERY STREET, STE 100, SAN FRANCISCO, CA 94111 USA	1932-6203			PLOS ONE	PLoS One	2025-08-06	2015	10	8
J	Li, XM; Yan, H; Zhou, KN; Dang, SN; Wang, DL; Zhang, YP				Li, Xiao-Mei; Yan, Hong; Zhou, Kai-Na; Dang, Shao-Nong; Wang, Duo-Lao; Zhang, Yin-Ping			Effects of music therapy on pain among female breast cancer patients after radical mastectomy: results from a randomized controlled trial	BREAST CANCER RESEARCH AND TREATMENT			English	Article						Pain; Music therapy; Breast cancer; Radical mastectomy; Randomized controlled trial	POSTOPERATIVE PAIN; SURGERY; QUESTIONNAIRE; DEPRESSION; QUALITY	Music therapy has been used in multiple health care settings to reduce patient pain, anxiety, and stress. However, few available studies have investigated its effect on pain among breast cancer patients after radical mastectomy. The aim of this study was to explore the effects of music therapy on pain reduction in patients with breast cancer after radical mastectomy. This randomized controlled tr…	[Yan, Hong; Dang, Shao-Nong] Xi An Jiao Tong Univ, Coll Med, Dept Publ Hlth, Xian 710061, Shaanxi, Peoples R China; [Li, Xiao-Mei; Zhou, Kai-Na; Zhang, Yin-Ping] Xi An Jiao Tong Univ, Coll Med, Dept Nursing, Xian 710061, Shaanxi, Peoples R China; [Wang, Duo-Lao] Univ London London Sch Hyg & Trop Med, Fac Epidemiol & Populat Hlth, Dept Med Stat, London WC1E 7HT, England	Xi'an Jiaotong University; Xi'an Jiaotong University; University of London; London School of Hygiene & Tropical Medicine	Yan, H (通讯作者)，Xi An Jiao Tong Univ, Coll Med, Dept Publ Hlth, 76 Yanta Rd W, Xian 710061, Shaanxi, Peoples R China.	xjtu_yh.paper@yahoo.com.cn	Shaonong, Dang/J-7421-2019; Chen, Guo-Chong/K-4046-2017; Zhou, Kaina/J-6601-2018	Zhou, Kaina/0000-0002-1898-6379	Dreyfus Health Foundation, New York	Dreyfus Health Foundation, New York	We are grateful to Professor Wei-Jun Yang for helping to establish the music media library and for instructing the delivery of music therapy. We thank the Dreyfus Health Foundation, New York for funding this study.	[Anonymous], FORUM TRADIT CHIN ME; Aukst-Margetic B, 2005, GEN HOSP PSYCHIAT, V27, P250, DOI 10.1016/j.genhosppsych.2005.04.004; Avci IA, 2009, EUR J ONCOL NURS, V13, P94, DOI 10.1016/j.ejon.2009.01.004; Bokhari F, 2009, PAIN MANAG NURS, V10, P197, DOI 10.1016/j.pmn.2008.04.002; Bruscia K, 2009, ART PSYCHOTHER, V36, P239, DOI 10.1016/j.aip.2009.05.002; Caffo O, 2003, BREAST CANCER RES TR, V80, P3…	39	79	93	4	94	SPRINGER	NEW YORK	233 SPRING ST, NEW YORK, NY 10013 USA	0167-6806			BREAST CANCER RES TR	Breast Cancer Res. Treat.	JUL	2011	128	2
J	Guétin, S; Giniès, P; Siou, DKA; Picot, MC; Pommié, C; Guldner, E; Gosp, AM; Ostyn, K; Coudeyre, E; Touchon, J				Guetin, Stephane; Ginies, Patrick; Siou, Didier Kong A.; Picot, Marie-Christine; Pommie, Christelle; Guldner, Elisabeth; Gosp, Anne-Marie; Ostyn, Katelyne; Coudeyre, Emmanuel; Touchon, Jacques			The Effects of Music Intervention in the Management of Chronic Pain <i>A Single</i>-<i>Blind</i>, <i>Randomized</i>, <i>Controlled Trial</i>	CLINICAL JOURNAL OF PAIN			English	Article						pain; music therapy; anxiety; depression; stress; non-pharmacological treatment	NURSING INTERVENTION; THERAPY; VALIDITY; ANXIETY	Objective: A music intervention method in the management of pain was recently developed while taking account of recommendations in the scientific literature. The objective of this study was to assess the usefulness of this music intervention to the management of patients with chronic pain. Methods: A controlled, single-blind, randomized trial was used. Eighty-seven patients presenting with lumbar…	[Picot, Marie-Christine; Pommie, Christelle] CHRU Montpellier, DIM, Montpellier, France; [Guetin, Stephane] Univ Paris 05, EA 4056, LPCP, Paris, France; [Coudeyre, Emmanuel] CHU Clermont Ferrand, Serv Med Phys & Readaptat, Clermont Ferrand, France	Universite de Montpellier; CHU de Montpellier; Universite Paris Cite; CHU Clermont Ferrand	Guétin, S (通讯作者)，9 Rue Leon Cogniet, F-75017 Paris, France.	stephane.guetin@yahoo.fr	PICOT, Marie-Christine/AAK-4802-2020		Fondation CNP Assurances	Fondation CNP Assurances	This work was made possible thanks to support and funding from the Fondation CNP Assurances. The authors declare no conflict of interest.	[Anonymous], 2005, MED MUSIC THERAPY ME; [Anonymous], COCHRANE DATABASE SY, DOI DOI 10.1002/14651858.CD004381.PUB2; [Anonymous], COCHRANE DATABASE SY; [Anonymous], COCHRANE DATABASE SY, DOI DOI 10.1002/14651858.CD007169.PUB2; [Anonymous], COCHRANE DATABASE SY; Biley F, 1992, Br J Nurs, V1, P178; Boutron I, 2008, ANN INTERN MED, V148, pW60, DOI 10.7326/0003-4819-148-4-200802190-00008-w1; Bradt J, …	38	79	94	0	71	LIPPINCOTT WILLIAMS & WILKINS	PHILADELPHIA	TWO COMMERCE SQ, 2001 MARKET ST, PHILADELPHIA, PA 19103 USA	0749-8047	1536-5409		CLIN J PAIN	Clin. J. Pain	MAY	2012	28	4
J	Boehm, K; Cramer, H; Staroszynski, T; Ostermann, T				Boehm, Katja; Cramer, Holger; Staroszynski, Thomas; Ostermann, Thomas			Arts Therapies for Anxiety, Depression, and Quality of Life in Breast Cancer Patients: A Systematic Review and Meta-Analysis	EVIDENCE-BASED COMPLEMENTARY AND ALTERNATIVE MEDICINE			English	Review							MUSIC-THERAPY; WOMEN	Background. Breast cancer is one of the most common types of cancer. However, only a few trials assess the effects of arts therapies. Material and Methods. We searched the Cochrane Central Register of Controlled Trials, PubMed, and Google Scholar from their start date to January 2012. We handsearched reference lists and contacted experts. All randomized controlled trials, quasi-randomized trials,…	[Boehm, Katja; Ostermann, Thomas] Univ Witten Herdecke, Fac Hlth, Inst Integrat Med, D-58313 Herdecke, Germany; [Cramer, Holger] Univ Duisburg Essen, Fac Med, Kliniken Essen Mitte, Dept Internal & Integrat Med, D-45276 Essen, Germany; [Staroszynski, Thomas] Univ Appl Sci, Hsch Kunsttherapie, D-72622 Nurtingen, Germany	Witten Herdecke University; Kliniken Essen-Mitte; University of Duisburg Essen	Boehm, K (通讯作者)，Univ Witten Herdecke, Fac Hlth, Inst Integrat Med, D-58313 Herdecke, Germany.	drkatjaboehm@gmail.com	Boehm, Katja/AAN-5232-2021; Cramer, Holger/AAH-1794-2019	Boehm, Katja/0000-0002-3405-1442; Ostermann, Thomas/0000-0003-2695-0701; Cramer, Holger/0000-0002-3640-8046				[Anonymous], 2009, HDB RES SYNTHESIS ME; Binns-Turner Pamela G, 2011, AANA J, V79, pS21; Borgmann E, 2002, ART PSYCHOTHER, V29, P245, DOI 10.1016/S0197-4556(02)00172-7; Bozcuk H, 2006, MED SCI MONITOR, V12, pCR200; Bradt J, 2011, COCHRANE DB SYST REV, DOI 10.1002/14651858.CD007103.pub2; Bradt J, 2011, COCHRANE DB SYST REV, DOI [10.1002/14651858.CD006911.pub2, 10.1002/14651858.CD006911]; Bulfone T…	31	79	87	2	18	HINDAWI LTD	LONDON	ADAM HOUSE, 3RD FLR, 1 FITZROY SQ, LONDON, W1T 5HF, ENGLAND	1741-427X	1741-4288		EVID-BASED COMPL ALT	Evid.-based Complement Altern. Med.		2014	2014
J	Wang, CF; Sun, YL; Zang, HX				Wang, Chun-Fang; Sun, Ying-Li; Zang, Hong-Xin			Music therapy improves sleep quality in acute and chronic sleep disorders: A meta-analysis of 10 randomized studies	INTERNATIONAL JOURNAL OF NURSING STUDIES			English	Review						Music; Sleep disorders; Sleep quality; Meta-analysis	ALL-CAUSE MORTALITY; DURATION; RELAXATION; INTERVENTION; INSOMNIA; PAIN; MANAGEMENT; ANXIETY; TRENDS; WOMEN	Objective: To evaluate the efficacy of music therapy for acute and chronic sleep disorders in adults. Design: Systematic review and meta-analysis. Data sources: A systematic search of publications in PubMed. Embase, and the Cochrane Library without language restriction was performed. Review methods: Studies with randomized controlled design and adult participants were included if music was applie…	[Wang, Chun-Fang; Sun, Ying-Li; Zang, Hong-Xin] Logist Univ Chinese Peoples Armed Police Forces, Pingjin Hosp, Ctr Cardiovasc Dis, Dept Cardiovasc Surg, Tianjin, Peoples R China		Wang, CF (通讯作者)，Pingjin Hosp, Dept Cardiovasc Surg, 220 Chenglin St, Tianjin 300126, Peoples R China.	wangchunfangemail@gmail.com	Li, J/JXL-5833-2024					AKERSTEDT T, 1994, J SLEEP RES, V3, P152, DOI 10.1111/j.1365-2869.1994.tb00122.x; Beccaloni AM, 2011, J PERIANESTH NURS, V26, P323, DOI 10.1016/j.jopan.2011.05.010; Bernatzky G, 2011, NEUROSCI BIOBEHAV R, V35, P1989, DOI 10.1016/j.neubiorev.2011.06.005; Bouhairie Annie, 2006, J Soc Integr Oncol, V4, P71, DOI 10.2310/7200.2006.006; Cappuccio FP, 2008, SLEEP, V31, P619, DOI 10.1093/sleep/31.5.619; …	41	84	99	8	127	PERGAMON-ELSEVIER SCIENCE LTD	OXFORD	THE BOULEVARD, LANGFORD LANE, KIDLINGTON, OXFORD OX5 1GB, ENGLAND	0020-7489	1873-491X		INT J NURS STUD	Int. J. Nurs. Stud.	JAN	2014	51	1
J	Palmer, JB; Lane, D; Mayo, D; Schluchter, M; Leeming, R				Palmer, Jaclyn Bradley; Lane, Deforia; Mayo, Diane; Schluchter, Mark; Leeming, Rosemary			Effects of Music Therapy on Anesthesia Requirements and Anxiety in Women Undergoing Ambulatory Breast Surgery for Cancer Diagnosis and Treatment: A Randomized Controlled Trial	JOURNAL OF CLINICAL ONCOLOGY			English	Article							VISUAL ANALOG SCALE; LIVE MUSIC; PREOPERATIVE ANXIETY; BIOPSY; PAIN	Purpose To investigate the effect of live and recorded perioperative music therapy on anesthesia requirements, anxiety levels, recovery time, and patient satisfaction in women experiencing surgery for diagnosis or treatment of breast cancer. Patients and Methods Between 2012 and 2014, 207 female patients undergoing surgery for potential or known breast cancer were randomly assigned to receive eit…	[Palmer, Jaclyn Bradley; Lane, Deforia; Mayo, Diane] Univ Hosp Case Med Ctr, Cleveland, OH 44106 USA; [Schluchter, Mark] Case Western Reserve Univ, Cleveland, OH 44106 USA; [Leeming, Rosemary] Geisinger Hlth Syst, Danville, PA USA	University System of Ohio; Case Western Reserve University; Case Western Reserve University Hospital; University System of Ohio; Case Western Reserve University; Geisinger Health System	Palmer, JB (通讯作者)，11100 Euclid Ave,Mailstop WRN 5065, Cleveland, OH 44106 USA.	jaclyn.palmer@uhhospitals.org			Kulas Foundation [J0251]; Clinical and Translational Science Collaborative Grant at Case Western Reserve University [UL1TR 000439]	Kulas Foundation; Clinical and Translational Science Collaborative Grant at Case Western Reserve University	Supported by Grant No. J0251, from The Kulas Foundation. Assistance with REDCap was provided through Clinical and Translational Science Collaborative Grant No. UL1TR 000439 at Case Western Reserve University.	Agency for Healthcare Research and Quality, CAHPS SURG CAR; American Music Therapy Association. (n.d.), What is Music Therapy?; [Anonymous], AORN J; Aragon D, 2002, ALTERN THER HEALTH M, V8, P52; Augustin P, 1996, AORN J, V63, P753, DOI 10.1016/S0001-2092(06)63126-8; Augustin P., 1996, AORN J, V63, P753; Bailey LM., 1983, Mus. Ther, V3, P17, DOI DOI 10.1093/MT/3.1.17; Batt-Rawden K.B., 2005, Nord…	44	85	90	2	34	AMER SOC CLINICAL ONCOLOGY	ALEXANDRIA	2318 MILL ROAD, STE 800, ALEXANDRIA, VA 22314 USA	0732-183X	1527-7755		J CLIN ONCOL	J. Clin. Oncol.	2025-10-01	2015	33	28
J	Bradt, J; Dileo, C; Potvin, N				Bradt, Joke; Dileo, Cheryl; Potvin, Noah			Music for stress and anxiety reduction in coronary heart disease patients	COCHRANE DATABASE OF SYSTEMATIC REVIEWS			English	Review						Music Therapy; Anxiety [therapy]; Blood Pressure [physiology]; Coronary Disease [psychology]; Heart Rate [physiology]; Randomized Controlled Trials as Topic; Respiratory Mechanics [physiology]; Stress, Psychological [therapy]; Humans	HEALTH-RELATED OUTCOMES; C-CLAMP PROCEDURE; PHYSIOLOGICAL-RESPONSES; ANGIOGRAPHIC PROCEDURES; PSYCHOLOGICAL OUTCOMES; CARDIAC REHABILITATION; THERAPY; CARE; INTERVENTIONS; RELAXATION	Background Individuals with coronary heart disease (CHD) often suffer from severe distress due to diagnosis, hospitalization, surgical procedures, uncertainty of outcome, fear of dying, doubts about progress in recovery, helplessness and loss of control. Such adverse effects put the cardiac patient at greater risk for complications, including sudden cardiac death. It is therefore of crucial impor…	[Bradt, Joke; Potvin, Noah] Drexel Univ, Dept Creat Arts Therapies, Coll Nursing & Hlth Profess, Philadelphia, PA 19102 USA; [Dileo, Cheryl] Temple Univ, Boyer Coll Mus & Dance, Dept Music Therapy, Philadelphia, PA 19122 USA; [Dileo, Cheryl] Temple Univ, Boyer Coll Mus & Dance, Arts & Qual Life Res Ctr, Philadelphia, PA 19122 USA	Drexel University; Pennsylvania Commonwealth System of Higher Education (PCSHE); Temple University; Pennsylvania Commonwealth System of Higher Education (PCSHE); Temple University	Bradt, J (通讯作者)，Drexel Univ, Dept Creat Arts Therapies, Coll Nursing & Hlth Profess, 1505 Race St,Rm 1041, Philadelphia, PA 19102 USA.	jbradt@drexel.edu	bradt, joke/C-5930-2014		Temple University, Philadelphia, PA, USA; State of Pennsylvania Formula Fund, USA	Temple University, Philadelphia, PA, USA; State of Pennsylvania Formula Fund, USA	Internal sources Temple University, Philadelphia, PA, USA. External sources State of Pennsylvania Formula Fund, USA.	[Anonymous], MUSIC MED; [Anonymous], RELATIONSHIP MUSIC C; [Anonymous], MUSIC BREATH HLTH AD; [Anonymous], 1988, Statistical power analysis; [Anonymous], 2005, MED MUSIC THERAPY ME; [Anonymous], EFFECTS RELAXING MUS; [Anonymous], MUSIK TANZ KUNSTTHER; [Anonymous], EFFECTS MUSIC THERAP; [Anonymous], PRINCIPLES PRACTICE; [Anonymous], EFFICACY MUSIC INTER; [Anonymous], EFFECT MUSIC NURSING; [Anonymo…	105	100	102	3	82	WILEY	HOBOKEN	111 RIVER ST, HOBOKEN 07030-5774, NJ USA	1469-493X	1361-6137		COCHRANE DB SYST REV	Cochrane Database Syst Rev.		2013		12
J	Bradt, J; Magee, WL; Dileo, C; Wheeler, BL; McGilloway, E				Bradt, Joke; Magee, Wendy L.; Dileo, Cheryl; Wheeler, Barbara L.; McGilloway, Emer			Music therapy for acquired brain injury	COCHRANE DATABASE OF SYSTEMATIC REVIEWS			English	Review							STROKE PATIENTS; PEOPLE; MOOD; INDIVIDUALS; INSTRUCTION; DEPRESSION; RECOVERY; PATTERNS; SPEECH; STATES	Background Acquired brain injury (ABI)can result in impairments in motor function, language, cognition, sensory processing and emotional disturbances. This may severely reduce a survivor's quality of life. Music therapy has been used in rehabilitation to stimulate brain functions involved in movement, cognition, speech, emotions and sensory perceptions. A systematic review is needed to gauge the …	[Bradt, Joke; Dileo, Cheryl] Temple Univ, Boyer Coll Mus & Dance, Arts & Qual Life Res Ctr, Philadelphia, PA 19122 USA; [Magee, Wendy L.] Royal Hosp Neurodisabil, Inst Neuropalliat Rehabil, London, England; [Dileo, Cheryl] Temple Univ, Boyer Coll Mus & Dance, Dept Mus Therapy, Philadelphia, PA 19122 USA; [Wheeler, Barbara L.] Univ Louisville, Sch Mus, Louisville, KY 40292 USA; [McGilloway, Emer] …	Pennsylvania Commonwealth System of Higher Education (PCSHE); Temple University; Pennsylvania Commonwealth System of Higher Education (PCSHE); Temple University; University of Louisville; University of London; Queen Mary University London	Bradt, J (通讯作者)，Temple Univ, Boyer Coll Mus & Dance, Arts & Qual Life Res Ctr, Presser Hall,2001 N 13 St, Philadelphia, PA 19122 USA.	jbradt@temple.edu	Magee, Wendy/AAP-6839-2020; bradt, joke/C-5930-2014	Bradt, Joke/0000-0001-7313-9829; Magee, Wendy L./0000-0003-4350-1289	State of Pennsylvania Formula Fund, USA	State of Pennsylvania Formula Fund, USA	External sourcesState of Pennsylvania Formula Fund, USA.	Ala-Ruona E, 2010, 3 ARTS QUAL LIF RES; [Anonymous], 2001, SYSTEMATIC REV HLTH; [Anonymous], REV MAN REVMAN 5 0; [Anonymous], 2006, INCIDENCE EC BURDEN, DOI DOI 10.1093/ACPROF:OSO/9780195179484.001.0001; [Anonymous], ALTERNATE THERAPIES; [Anonymous], POSTURE GAIT CONTROL; [Anonymous], 2003, NEUR BRIEF REV NUMB; [Anonymous], NEUROL REHABIL; Baker F, 2005, BRAIN INJURY, V19, P519, DOI 10.1080/02699…	59	96	105	2	108	WILEY	HOBOKEN	111 RIVER ST, HOBOKEN 07030-5774, NJ USA	1469-493X	1361-6137		COCHRANE DB SYST REV	Cochrane Database Syst Rev.		2010		7
J	Hughes, CM; McCullough, CA; Bradbury, I; Boyde, C; Hume, D; Yuan, JA; Quinn, F; McDonough, SM				Hughes, Ciara M.; McCullough, Carey A.; Bradbury, Ian; Boyde, Carol; Hume, Diane; Yuan, Jiang; Quinn, Fionnuala; McDonough, Suzanne M.			Acupuncture and reflexology for insomnia: a feasibility study	ACUPUNCTURE IN MEDICINE			English	Article							STAGE RENAL-DISEASE; QUALITY-OF-LIFE; LOW-BACK-PAIN; SLEEP; ACUPRESSURE	Objective: To assess the feasibility of patient recruitment and retention, logistics of intervention and outcome measure sensitivity for a study designed to investigate the use of acupuncture and reflexology for the management of insomnia. Design: Feasibility study for a randomised controlled trial. Setting: University of Ulster Clinic. Patients: Thirteen participants with sleep disturbances. Int…	[Hughes, Ciara M.] Univ Ulster, Sch Hlth Sci, Ulster BT37 0QB, Ireland; [McCullough, Carey A.; Yuan, Jiang; Quinn, Fionnuala; McDonough, Suzanne M.] Univ Ulster, Hlth & Rehabil Sci Res Inst, Ulster BT37 0QB, Ireland; [Bradbury, Ian] Univ Ulster, Sch Biomed Sci, Ulster BT37 0QB, Ireland; [Boyde, Carol; Hume, Diane] British Reflexol Assoc, Worcester, England	Ulster University; Ulster University; Ulster University	Hughes, CM (通讯作者)，Univ Ulster, Sch Hlth Sci, Shore Rd, Ulster BT37 0QB, Ireland.	cm.hughes@ulster.ac.uk		McDonough, Suzanne/0000-0003-3758-3302				Beck A. T., 1996, MANUAL BECK DEPRESSI; BUYSSE DJ, 1989, PSYCHIAT RES, V28, P193, DOI 10.1016/0165-1781(89)90047-4; Chen ML, 1999, J GERONTOL A-BIOL, V54, pM389, DOI 10.1093/gerona/54.8.M389; Cheuk DKL, 2007, COCHRANE DB SYST REV, DOI 10.1002/14651858.CD005375.pub2; Groth-Marnat G., 1990, HDB PSYCHOL ASSESSME, V2nd; HU H, 2001, BOOK SERIES 100 FAMO; HUGHES CM, 2003, FOCUS ALTERN COMPLEM, V8, P504…	30	86	88	0	33	SAGE PUBLICATIONS LTD	LONDON	1 OLIVERS YARD, 55 CITY ROAD, LONDON EC1Y 1SP, ENGLAND	0964-5284	1759-9873		ACUPUNCT MED	Acupunct. Med.	DEC	2009	27	4
J	Nilsson, U; Unosson, M; Rawal, N				Nilsson, U; Unosson, M; Rawal, N			Stress reduction and analgesia in patients exposed to calming music postoperatively: a randomized controlled trial	EUROPEAN JOURNAL OF ANAESTHESIOLOGY			English	Article						music therapy, intraoperative, postoperative; hormones, cortisol; blood glucose; immunoglobulin A; pain, measurement, postoperative; anxiety	THERAPEUTIC SUGGESTIONS; GENERAL-ANESTHESIA; EMOTIONAL STATES; PAIN; RECOVERY; ANXIETY; CANCER	Background and objectives: This randomized controlled trial was designed to evaluate, first, whether intra- or postoperative music therapy could influence stress and immune response during and after general anaesthesia and second, if there was a different response between patients exposed to music intra- or postoperatively. Method., Seventy-five patients undergoing open hernia repair as day care …	Orebro Univ Hosp, Dept Anaesthesia & Intens Care, SE-70185 Orebro, Sweden; Fac Hlth Sci, Dept Med & Care, Div Nursing Sci, Linkoping, Sweden; Orebro Univ Hosp, Dept Clin Med, Div Anaesthesiol, Orebro, Sweden	Orebro University; Orebro University	Orebro Univ Hosp, Dept Anaesthesia & Intens Care, SE-70185 Orebro, Sweden.	ulrica.nilsson@orebroll.se	Nilsson, Ulrica/AAJ-6620-2021; Nilsson, Ulrica/R-8586-2017	Unosson, Mitra/0000-0002-8100-266X; Nilsson, Ulrica/0000-0001-5403-4183				Benotsch EG, 2000, ANN BEHAV MED, V22, P199, DOI 10.1007/BF02895114; Burns SJI, 2001, ALTERN THER HEALTH M, V7, P48; CHARNETSKI C J, 1989, Journal of the Pennsylvania Academy of Science, V63, P73; FERNANDEZ E, 1989, PAIN, V38, P123, DOI 10.1016/0304-3959(89)90230-3; Good M, 1999, PAIN, V81, P163, DOI 10.1016/S0304-3959(99)00002-0; Good Marion, 2002, Pain Manag Nurs, V3, P61, DOI 10.1053/jpmn.2002…	25	119	150	1	53	LIPPINCOTT WILLIAMS & WILKINS	PHILADELPHIA	TWO COMMERCE SQ, 2001 MARKET ST, PHILADELPHIA, PA 19103 USA	0265-0215	1365-2346		EUR J ANAESTH	Eur. J. Anaesth.	FEB	2005	22	2
J	Bradt, J; Teague, A				Bradt, J.; Teague, A.			Music interventions for dental anxiety	ORAL DISEASES			English	Review						music; music therapy; dental anxiety	RANDOMIZED CONTROLLED-TRIAL; STATE ANXIETY; THERAPY; SURGERY; STRESS; PAIN; RELAXATION; DISTRACTION; EXPERIENCE; MANAGEMENT	Anxiety is a significant issue in the dental care of adults and children. Dental anxiety often leads to avoidance of dental care which may result in significant deterioration of oral and dental health. Non-pharmacological anxiety management interventions such as music listening are increasingly used in dental care. Although efficacy for music's anxiolytic effects has been established for pre-oper…	[Bradt, J.; Teague, A.] Drexel Univ, Dept Creat Arts Therapies, 1601 Cherry St,Three Pkwy Room 7112, Philadelphia, PA 19102 USA	Drexel University	Bradt, J (通讯作者)，Drexel Univ, Dept Creat Arts Therapies, 1601 Cherry St,Three Pkwy Room 7112, Philadelphia, PA 19102 USA.	jbradt@drexel.edu	bradt, joke/C-5930-2014	Bradt, Joke/0000-0001-7313-9829				Aartman IHA, 2000, COMMUNITY DENT ORAL, V28, P435, DOI 10.1034/j.1600-0528.2000.028006435.x; Afzal H, 2012, J PAK MED ASSOC, V62, P982; Aitken Jennifer Creem, 2002, Pediatr Dent, V24, P114; American Music Therapy Association, 1998, WHAT IS MUS THER; [Anonymous], 2005, MED MUSIC THERAPY ME; [Anonymous], 2013, COCHRANE DATABASE SY; [Anonymous], 2014, COCHRANE DB SYST REV, DOI DOI 10.1002/14651858.C…	59	69	73	8	93	WILEY	HOBOKEN	111 RIVER ST, HOBOKEN 07030-5774, NJ USA	1354-523X	1601-0825		ORAL DIS	Oral Dis.	APR	2018	24	3
J	Liu, Y; Petrini, MA				Liu, Yang; Petrini, Marcia A.			Effects of music therapy on pain, anxiety, and vital signs in patients after thoracic surgery	COMPLEMENTARY THERAPIES IN MEDICINE			English	Article						Anxiety; China; Music therapy; Pain; Thoracic surgery; Vital signs	IMPROVES SLEEP QUALITY; MIDDLE-RANGE THEORY; POSTOPERATIVE PAIN; RELAXATION; MANAGEMENT; RELIEF; POWER; UNIT	Objective: To examine the effectiveness of music listening on pain, anxiety, and vital signs among patients after thoracic surgery in China. Design and setting: A randomized controlled clinical trial was conducted in the thoracic surgery department of two tertiary hospitals in Wuhan, China. 112 patients were recruited and randomly assigned to either experimental (n = 56) or control (n = 56) group…	[Liu, Yang; Petrini, Marcia A.] Wuhan Univ, HOPE Sch Nursing, Wuhan 430072, Peoples R China	Wuhan University	Liu, Y (通讯作者)，Wuhan Univ, HOPE Sch Nursing, 115 Donghu Rd, Wuhan 430072, Peoples R China.	1041407891@qq.com; 2845map@gmail.com						Aghaie B, 2014, INT J NURS STUD, V51, P526, DOI 10.1016/j.ijnurstu.2013.08.003; Agwu KK, 2007, RADIOGRAPHY, V13, P122, DOI 10.1016/j.radi.2005.12.002; Aldridge D., 2003, British Journal of Music Therapy, V17, P17; Allred KD, 2010, PAIN MANAG NURS, V11, P15, DOI 10.1016/j.pmn.2008.12.002; Almerud Sofia, 2003, Intensive Crit Care Nurs, V19, P21, DOI 10.1016/S0964-3397(02)00118-0; BARNASON S, 1995, …	44	69	82	1	54	CHURCHILL LIVINGSTONE	EDINBURGH	JOURNAL PRODUCTION DEPT, ROBERT STEVENSON HOUSE, 1-3 BAXTERS PLACE, LEITH WALK, EDINBURGH EH1 3AF, MIDLOTHIAN, SCOTLAND	0965-2299	1873-6963		COMPLEMENT THER MED	Complement. Ther. Med.	OCT	2015	23	5
J	Ventura, T; Gomes, MC; Carreira, T				Ventura, T.; Gomes, M. C.; Carreira, T.			Cortisol and anxiety response to a relaxing intervention on pregnant women awaiting amniocentesis	PSYCHONEUROENDOCRINOLOGY			English	Article						Prenatal stress; Anxiety; Cortisol; Pregnancy; Relaxing intervention; Music	MATERNAL ANTENATAL ANXIETY; SALIVARY CORTISOL; PRENATAL STRESS; MUSIC-THERAPY; WEEKS GESTATION; DEPRESSION; PAIN; CHILD; GLUCOCORTICOIDS; ASSOCIATION	Background: Stress and anxiety during pregnancy have been associated with premature and low birth weight babies, presumably through fetus over exposion to glucocorticoids. Antenatal stress also seems to have long-term effects upon infant development and adult health. However, medication for stress may carry risks to the expectant mother, therefore the efficacy of non-pharmacological interventions…	[Gomes, M. C.] Univ Lisbon, DBV, Fac Sci, P-1749016 Lisbon, Portugal; [Ventura, T.] Ctr Hosp Lisboa Cent, Hosp Dona Estefania, P-1169045 Lisbon, Portugal	Universidade de Lisboa; Universidade de Lisboa; Centro Hospitalar de Lisboa Central, EPE	Gomes, MC (通讯作者)，Univ Lisbon, DBV, Fac Sci, P-1749016 Lisbon, Portugal.	mcgomes@fc.ul.pt	Ventura, Teresa/JGK-2907-2023; Gomes, Manuel/F-9633-2011	Gomes, Manuel/0000-0002-2679-0974; Mateus Ventura, Maria Teresa/0000-0001-6114-8517				[Anonymous], 1970, Manual for the State-Trait Anxiety Inventory; Browning CA, 2000, BIRTH-ISS PERINAT C, V27, P272, DOI 10.1046/j.1523-536x.2000.00272.x; Chang MY, 2008, J CLIN NURS, V17, P2580, DOI 10.1111/j.1365-2702.2007.02064.x; Chang SC, 2005, RES NURS HEALTH, V28, P453, DOI 10.1002/nur.20102; Charil A, 2010, BRAIN RES REV, V65, P56, DOI 10.1016/j.brainresrev.2010.06.002; Clark M, 2006, J MU…	59	69	75	1	40	PERGAMON-ELSEVIER SCIENCE LTD	OXFORD	THE BOULEVARD, LANGFORD LANE, KIDLINGTON, OXFORD OX5 1GB, ENGLAND	0306-4530			PSYCHONEUROENDOCRINO	Psychoneuroendocrinology	JAN	2012	37	1
J	Mangat, AK; Oei, JL; Chen, K; Quah-Smith, I; Schmölzer, GM				Mangat, Avneet K.; Oei, Ju-Lee; Chen, Kerry; Quah-Smith, Im; Schmolzer, Georg M.			A Review of Non-Pharmacological Treatments for Pain Management in Newborn Infants	CHILDREN-BASEL			English	Review						infant; premature; pain; acupuncture; skin-to-skin contact; sucrose; massage; musical therapy; breastfeeding	RANDOMIZED CONTROLLED-TRIAL; NONINVASIVE ELECTRICAL-STIMULATION; INTENSIVE-CARE-UNIT; PRETERM INFANTS; HEEL LANCE; PROCEDURAL PAIN; ORAL SUCROSE; ACUPUNCTURE POINTS; CROSSOVER TRIAL; BREAST-MILK	Pain is a major problem in sick newborn infants, especially for those needing intensive care. Pharmacological pain relief is the most commonly used, but might be ineffective and has side effects, including long-term neurodevelopmental sequelae. The effectiveness and safety of alternative analgesic methods are ambiguous. The objective was to review the effectiveness and safety of non-pharmacologic…	[Mangat, Avneet K.] Univ Alberta, Fac Sci, Edmonton, AB T6G 2R3, Canada; [Mangat, Avneet K.; Schmolzer, Georg M.] Royal Alexandra Hosp, Ctr Studies Asphyxia & Resuscitat, Neonatal Res Unit, Edmonton, AB T6G 2R3, Canada; [Oei, Ju-Lee] Univ New South Wales, Sch Womens & Childrens Hlth, Kensington, NSW 2031, Australia; [Chen, Kerry] Univ New South Wales, Fac Med, Kensington, NSW 2033, Australia; [Qu…	University of Alberta; Royal Alexandra Hospital; University of New South Wales Sydney; University of New South Wales Sydney; University of New South Wales Sydney; University of Alberta	Schmölzer, GM (通讯作者)，Royal Alexandra Hosp, Ctr Studies Asphyxia & Resuscitat, Neonatal Res Unit, Edmonton, AB T6G 2R3, Canada.; Schmölzer, GM (通讯作者)，Univ Alberta, Dept Pediat, Edmonton, AB T6G 2R3, Canada.	amangat@ualberta.ca; j.oei@unsw.edu.au; kerry.chen@unsw.edu.au; quahsmith@gmail.com; georg.schmoelzer@me.com	Oei, Ju/D-7268-2012; Schmolzer, Georg/E-7883-2010	Schmolzer, Georg/0000-0001-9798-2415				Abbasoglu A, 2015, EXPLORE-NY, V11, P363, DOI 10.1016/j.explore.2015.07.005; Abu-Saad HH, 1998, SEMIN PERINATOL, V22, P402, DOI 10.1016/S0146-0005(98)80056-6; Arikan D, 2008, J CLIN NURS, V17, P1754, DOI 10.1111/j.1365-2702.2007.02093.x; Asmerom Y, 2013, J PEDIATR-US, V163, P29, DOI 10.1016/j.jpeds.2012.12.088; Axelin A, 2006, EARLY HUM DEV, V82, P241, DOI 10.1016/j.earlhumdev.2005.09.012; BARKER…	52	68	73	1	54	MDPI	BASEL	ST ALBAN-ANLAGE 66, CH-4052 BASEL, SWITZERLAND		2227-9067		CHILDREN-BASEL	Children-Basel	OCT	2018	5	10
J	Liu, YH; Chang, MY; Chen, CH				Liu, Yu-Hsiang; Chang, Mei-Yueh; Chen, Chung-Hey			Effects of music therapy on labour pain and anxiety in Taiwanese first-time mothers	JOURNAL OF CLINICAL NURSING			English	Article						anxiety; labour pain; midwifery; music therapy; nurses; nursing	RANDOMIZED CONTROLLED-TRIAL; RELAXATION; EXPERIENCE; SURGERY; STRESS; WOMEN; CARE	Aims. The purpose of the study was to investigate the effects of music on pain reaction and anxiety during labour. Background. Music therapy has been used on clinical medicine. Only few scientific studies validate the value on labour women. Design. Randomised controlled trial. Methods. Sixty primiparas expected to have a normal spontaneous delivery were randomly assigned to either the experimenta…	[Chen, Chung-Hey] Natl Cheng Kung Univ, Inst Allied Hlth Sci, Tainan 70101, Taiwan; [Chen, Chung-Hey] Natl Cheng Kung Univ, Dept Nursing, Tainan 70101, Taiwan; [Liu, Yu-Hsiang] Fooyin Univ, Kaohsiung, Taiwan; [Chang, Mei-Yueh] Natl Tainan Inst Nursing, Tainan, Taiwan	National Cheng Kung University; National Cheng Kung University; Fooyin University	Chen, CH (通讯作者)，Natl Cheng Kung Univ, Inst Allied Hlth Sci, 1 Univ Rd, Tainan 70101, Taiwan.	chunghey@mail.ncku.edu.tw	chen, chen wen/GZM-3705-2022		National Science Council, Taipei, Taiwan [90-2314-B-037-072]	National Science Council, Taipei, Taiwan(Ministry of Science and Technology, Taiwan)	We express our thanks to all the women who participated in this study. Without their participation, this study would not have been possible. This study was funded by the National Science Council, Taipei, Taiwan, NSC 90-2314-B-037-072.	Aldridge D., 1994, COMPLEMENT THER MED, V2, P204, DOI DOI 10.1016/0965-2299(94)90021-3; [Anonymous], AORN J; [Anonymous], PEDIAT NURS; Ayers S, 2005, PSYCHOL HEALTH, V20, P79, DOI 10.1080/0887044042000272912; Bausell R.B., 2002, Power analysis for experimental research: a practical guide for the biological, medical and social sciences; Bojner-Horwitz E, 2003, ART PSYCHOTHER, V30, P255, DOI 10.101…	42	68	82	0	37	WILEY	HOBOKEN	111 RIVER ST, HOBOKEN 07030-5774, NJ USA	0962-1067	1365-2702		J CLIN NURS	J. Clin. Nurs.	APR	2010	19	45846
J	Reid, MC; Papaleontiou, M; Ong, A; Breckman, R; Wethington, E; Pillemer, K				Reid, M. Carrington; Papaleontiou, Maria; Ong, Anthony; Breckman, Risa; Wethington, Elaine; Pillemer, Karl			Self-management strategies to reduce pain and improve function among older adults in community settings: A review of the evidence	PAIN MEDICINE			English	Review						chronic non-malignant pain; older adults; community setting; self-management programs; arthritis	LOW-BACK-PAIN; NONSTEROIDAL ANTIINFLAMMATORY DRUGS; CHRONIC DISEASE; MUSCULOSKELETAL PAIN; PATIENT EDUCATION; AFRICAN-AMERICANS; NONMALIGNANT PAIN; HEALTH-EDUCATION; CONTROLLED-TRIAL; MASSAGE THERAPY	Context. Self-management strategies for pain hold substantial promise as a means of reducing pain and improving function among older adults with chronic pain, but their use in this age group has not been well defined. Objective. To review the evidence regarding self-management interventions for pain due to musculoskeletal disorders among older adults. Design. We searched the Medline and Cumulativ…	[Reid, M. Carrington; Papaleontiou, Maria; Breckman, Risa] Weill Cornell Med Coll, Div Geriatr & Gerontol, Dept Med, New York, NY 10065 USA; [Reid, M. Carrington; Ong, Anthony; Breckman, Risa; Wethington, Elaine; Pillemer, Karl] Cornell Univ, Cornell Inst Translat Res Aging, Ithaca, NY USA; [Ong, Anthony; Wethington, Elaine; Pillemer, Karl] Cornell Univ, Bronfenbrenner Life Course Ctr, Ithaca, NY…	Cornell University; Weill Cornell Medicine; Cornell University; Cornell University; Cornell University	Reid, MC (通讯作者)，Weill Cornell Med Coll, Div Geriatr & Gerontol, Dept Med, 525 E 68th St,Box 39, New York, NY 10065 USA.	mcr2004@med.cornell.edu	Papaleontiou, Maria/N-8408-2019; Ong, Anthony/AAH-9718-2019	Pillemer, Karl/0000-0002-7700-3563; Reid, Cary/0000-0001-8117-662X; Papaleontiou, Maria/0000-0003-2276-0046	NIA NIH HHS [P30 AG22845-01, P30 AG022845] Funding Source: Medline; NICHD NIH HHS [R24 HD058488] Funding Source: Medline; NINR NIH HHS [R03 NR010093-01, R03 NR010093] Funding Source: Medline	NIA NIH HHS(United States Department of Health & Human ServicesNational Institutes of Health (NIH) - USANIH National Institute on Aging (NIA)); NICHD NIH HHS(United States Department of Health & Human ServicesNational Institutes of Health (NIH) - USANIH Eunice Kennedy Shriver National Institute of Child Health & Human Development (NICHD)); NINR NIH HHS(United States Department of Health & Human S…		ANDERSON JM, 1991, THESIS EMORY U ATLAN; [Anonymous], 2004, **DROPPED REF**; Aronson MD, 1997, CLIN THER, V19, P420, DOI 10.1016/S0149-2918(97)80127-0; *ARTHR FDN, 1987, ARTHR FDN PACE EX PR; Austrian JS, 2005, J AM GERIATR SOC, V53, P856, DOI 10.1111/j.1532-5415.2005.53268.x; B. Israel, 2005, METHODS COMMUNITY BA; Baldwin KA, 2001, PUBLIC HEALTH NURS, V18, P295, DOI 10.1046/j.1525-1446.2001.0029…	89	68	87	0	27	OXFORD UNIV PRESS	OXFORD	GREAT CLARENDON ST, OXFORD OX2 6DP, ENGLAND	1526-2375	1526-4637		PAIN MED	Pain Med.	MAY-JUN	2008	9	4
J	Puetz, TW; Morley, CA; Herring, MP				Puetz, Timothy W.; Morley, Christopher A.; Herring, Matthew P.			Effects of Creative Arts Therapies on Psychological Symptoms and Quality of Life in Patients With Cancer	JAMA INTERNAL MEDICINE			English	Review							ALTERNATIVE MEDICINE USE; RANDOMIZED CONTROLLED-TRIAL; BREAST-CANCER; MUSIC-THERAPY; COMPLEMENTARY THERAPIES; DEPRESSIVE SYMPTOMS; PALLIATIVE CARE; EXERCISE; ANXIETY; WOMEN	Importance: Creative arts therapies (CATs) can reduce anxiety, depression, pain, and fatigue and increase quality of life (QOL) in patients with cancer. However, no systematic review of randomized clinical trials (RCTs) examining the effects of CAT on psychological symptoms among cancer patients has been conducted. Objectives: To estimate the effect of CAT on psychological symptoms and QOL in can…	[Puetz, Timothy W.] NIH, Off Director, Bethesda, MD 20892 USA; [Morley, Christopher A.] ArtReach Fdn, Atlanta, GA USA; [Herring, Matthew P.] Univ Alabama Birmingham, Dept Epidemiol, Birmingham, AL 35294 USA	National Institutes of Health (NIH) - USA; University of Alabama System; University of Alabama Birmingham	Herring, MP (通讯作者)，Univ Alabama Birmingham, Dept Epidemiol, 1530 3rd Ave S,Ryals Publ Hlth Bldg 210E, Birmingham, AL 35294 USA.	mph8@uab.edu	Herring, Matthew/O-2265-2014	Herring, Matthew/0000-0002-6835-5321				ALTMAN DG, 1983, J ROY STAT SOC D-STA, V32, P307, DOI 10.2307/2987937; Anderson JG, 2012, J ALTERN COMPLEM MED, V18, P235, DOI 10.1089/acm.2011.0022; [Anonymous], BMJ SUPPORT PALLI S1; [Anonymous], 1991, MetaAnalytic Procedures for Social Research; [Anonymous], 2009, THESIS U MIAMI CORAL; [Anonymous], COMPLEMENTARY THERAP; [Anonymous], EVID BASED COMPLEMEN; Bardia A, 2006, J CLIN ONCOL, V24, P545…	82	67	73	1	81	AMER MEDICAL ASSOC	CHICAGO	330 N WABASH AVE, STE 39300, CHICAGO, IL 60611-5885 USA	2168-6106	2168-6114		JAMA INTERN MED	JAMA Intern. Med.	2025-06-10	2013	173	11
J	Simavli, S; Kaygusuz, I; Gumus, I; Usluogullari, B; Yildirim, M; Kafali, H				Simavli, Serap; Kaygusuz, Ikbal; Gumus, Ilknur; Usluogullari, Betul; Yildirim, Melahat; Kafali, Hasan			Effect of music therapy during vaginal delivery on postpartum pain relief and mental health	JOURNAL OF AFFECTIVE DISORDERS			English	Article						Postpartum pain; Anxiety; Satisfaction; Music therapy; Pospartum depression	CHILDBIRTH; ANXIETY; ASSOCIATION; COLONOSCOPY; DECREASES	Background: Childbirth is an important experience in a woman's life, and unfavorable birth experiences have been shown to negatively impact postpartum maternal health. Aim of this study was to evaluate the effects of music therapy on postpartum pain, anxiety level, satisfaction and early pospartum depression rate. Methods: Totally 161 primiparous women were recruited and randomized either music g…	[Simavli, Serap] Pamukkale Univ, Sch Med, Dept Obstet & Gynecol, Denizli, Turkey; [Simavli, Serap] Harvard Univ, Sch Med, Lab Reprod Endocrinol, Brigham & Womens Hosp, Boston, MA 02115 USA; [Kaygusuz, Ikbal; Gumus, Ilknur; Usluogullari, Betul; Yildirim, Melahat; Kafali, Hasan] Turgut Ozal Univ, Sch Med, Dept Obstet & Gynecol, Ankara, Turkey	Pamukkale University; Harvard University; Brigham & Women's Hospital; Harvard Medical School; Turgut Ozal University	Simavli, S (通讯作者)，Harvard Univ, Sch Med, Lab Reprod Endocrinol, Brigham & Womens Hosp, Boston, MA 02115 USA.	serapsimavli@yahoo.com	Simavli, Serap/ABG-2440-2020					Andrada JMLC, 2004, EUR J GASTROEN HEPAT, V16, P1381, DOI 10.1097/00042737-200412000-00024; [Anonymous], J MINIM INVASIVE GYN; Boudou M, 2007, ENCEPHALE, V33, P805, DOI 10.1016/j.encep.2006.10.002; Chan MF, 2011, COMPLEMENT THER MED, V19, P332, DOI 10.1016/j.ctim.2011.08.003; Chang MY, 2008, J CLIN NURS, V17, P2580, DOI 10.1111/j.1365-2702.2007.02064.x; COX JL, 1987, BRIT J PSYCHIAT, V150, P782, …	27	66	76	3	75	ELSEVIER	AMSTERDAM	RADARWEG 29, 1043 NX AMSTERDAM, NETHERLANDS	0165-0327	1573-2517		J AFFECT DISORDERS	J. Affect. Disord.	MAR	2014	156
J	Zengin, S; Kabul, S; Al, B; Sarcan, E; Dogan, M; Yildirim, C				Zengin, Suat; Kabul, Sinem; Al, Behcet; Sarcan, Emine; Dogan, Mehmet; Yildirim, Cuma			Effects of music therapy on pain and anxiety in patients undergoing port catheter placement procedure	COMPLEMENTARY THERAPIES IN MEDICINE			English	Article						Music intervention; Invasive medical procedures; Stress hormones; Pain; Anxiety	PREOPERATIVE ANXIETY; STRESS-RESPONSE; INTERVENTION; IMPLANTATION; TRIAL	Background: Patients scheduled to invasive medical procedures experience high levels of anxiety, which may lead to increased perceptions of pain and vital sign instability throughout. Aims: To examine the effect of a music intervention (MI) on stress hormones, physiologic parameters, pain, and anxiety state before and during port catheter placement procedures (PCPPs). Methods: We conducted a pros…	[Zengin, Suat; Kabul, Sinem; Al, Behcet; Sarcan, Emine; Dogan, Mehmet; Yildirim, Cuma] Gaziantep Univ, Sch Med, Dept Emergency, Gaziantep, Turkey	Gaziantep University	Zengin, S (通讯作者)，Gaziantep Univ, Sch Med, Dept Emergency, Gaziantep, Turkey.	zengins76@gmail.com	Dogan, Mehmet/LGZ-1558-2024; Al, Behcet/AAG-9222-2020; Yildirim, Cuma/AAH-1116-2020; Zengin, Suat/AAG-8932-2020; sarcan, emine/JGM-6871-2023	sarcan, emine/0000-0002-5789-9622	science investigation project office of Gaziantep University	science investigation project office of Gaziantep University(Gaziantep University)	This study was funded by science investigation project office of Gaziantep University.	Augustin P, 1996, AORN J, V63, P753, DOI 10.1016/S0001-2092(06)63126-8; Buffum MD, 2006, J VASC NURS, V24, P68, DOI 10.1016/j.jvn.2006.04.001; Cadigan M E, 2001, Prog Cardiovasc Nurs, V16, P5, DOI 10.1111/j.0889-7204.2001.00797.x; Conrad C, 2007, CRIT CARE MED, V35, P2709, DOI 10.1097/01.CCM.0000291648.99043.B9; Costa A, 2010, DIGEST LIVER DIS, V42, P871, DOI 10.1016/j.dld.2010.03.016; Crowe B.J.…	34	65	73	1	44	CHURCHILL LIVINGSTONE	EDINBURGH	JOURNAL PRODUCTION DEPT, ROBERT STEVENSON HOUSE, 1-3 BAXTERS PLACE, LEITH WALK, EDINBURGH EH1 3AF, MIDLOTHIAN, SCOTLAND	0965-2299	1873-6963		COMPLEMENT THER MED	Complement. Ther. Med.	DEC	2013	21	6
J	Cassileth, BR; Deng, GE; Gomez, JE; Johnstone, PAS; Kumar, N; Vickers, AJ				Cassileth, Barrie R.; Deng, Gary E.; Gomez, Jorge E.; Johnstone, Peter A. S.; Kumar, Nagi; Vickers, Andrew J.			Complementary therapies and integrative oncology in lung cancer - ACCP evidence-based clinical practice guidelines (2nd edition)	CHEST			English	Review						acupuncture; botanicals; cancer; complementary and alternative medicine; complementary therapies; fitness; herbs; integrative medicine; massage therapy; mind-body therapies; music therapy; oncology	RANDOMIZED CONTROLLED-TRIAL; PLACEBO-CONTROLLED TRIAL; QUALITY-OF-LIFE; DOSE VITAMIN-C; ST-JOHNS WORT; DOUBLE-BLIND; ALTERNATIVE MEDICINE; HYDRAZINE SULFATE; STRESS REDUCTION; PROSTATE-CANCER	Background: This chapter aims to differentiate between "alternative" therapies, often promoted falsely as viable options to mainstream lung cancer treatment, and complementary therapies, adjunctive, effective techniques that treat symptoms associated with cancer and its mainstream treatment, and to describe the evidence base for use of complementary therapies. Methods and design: A multidisciplin…	Mem Sloan Kettering Canc Ctr, New York, NY 10021 USA; Emory Univ, Sch Med, Atlanta, GA 30322 USA; Univ S Florida, Coll Med, H Lee Moffitt Canc Ctr & Res Inst, Tampa, FL 33612 USA	Memorial Sloan Kettering Cancer Center; Emory University; State University System of Florida; University of South Florida; H Lee Moffitt Cancer Center & Research Institute	Cassileth, BR (通讯作者)，Mem Sloan Kettering Canc Ctr, 1429 1st Ave 74th St, New York, NY 10021 USA.	Cassileth@mskcc.org	Kumar, Nagi/AGI-6573-2022	Gomez, Jorge/0000-0001-6859-363X; Vickers, Andrew/0000-0003-1525-6503				Abuaisha BB, 1998, DIABETES RES CLIN PR, V39, P115, DOI 10.1016/S0168-8227(97)00123-X; Adams J, 2003, MED J AUSTRALIA, V179, P297, DOI 10.5694/j.1326-5377.2003.tb05551.x; Ahles TA, 1999, J PAIN SYMPTOM MANAG, V18, P157, DOI 10.1016/S0885-3924(99)00061-5; Albanes D, 1996, J NATL CANCER I, V88, P1560, DOI 10.1093/jnci/88.21.1560; Alimi D, 2003, J CLIN ONCOL, V21, P4120, DOI 10.1200/JCO.2003.09.011;…	124	65	75	0	40	ELSEVIER	AMSTERDAM	RADARWEG 29, 1043 NX AMSTERDAM, NETHERLANDS	0012-3692	1931-3543		CHEST	Chest	SEP	2007	132	3
J	Mofredj, A; Alaya, S; Tassaioust, K; Bahloul, H; Mrabet, A				Mofredj, A.; Alaya, S.; Tassaioust, K.; Bahloul, H.; Mrabet, A.			Music therapy, a review of the potential therapeutic benefits for the critically ill	JOURNAL OF CRITICAL CARE			English	Review						Anxiety; Critical care; Music therapy; Mechanical ventilation; Pain	RANDOMIZED-CONTROLLED-TRIAL; MECHANICALLY-VENTILATED PATIENTS; INTENSIVE-CARE-UNIT; CLINICAL-TRIAL; PHYSIOLOGICAL-RESPONSES; STRESS-RESPONSE; CROSSOVER TRIAL; VITAL SIGNS; ANXIETY; PAIN	Intensive care units are a stressful milieu for patients, particularly when under mechanical ventilation which they refer to as inhumane and anxiety producing. Anxiety can impose harmful effects on the course of recovery and overall well-being of the patient. Resulting adverse effects may prolong weaning and recovery time. Music listening, widely used for stress release in all areas of medicine, …	[Mofredj, A.; Alaya, S.; Tassaioust, K.; Bahloul, H.; Mrabet, A.] Ctr Hosp Gen, Serv Reanimat, 207 Ave Julien Fabre, F-13300 Salon De Provence, France		Mofredj, A (通讯作者)，Ctr Hosp Gen, Serv Reanimat, 207 Ave Julien Fabre, F-13300 Salon De Provence, France.							Akbas A, 2016, RENAL FAILURE, V38, P46, DOI 10.3109/0886022X.2015.1096728; Aktas YY, 2016, NURS CRIT CARE, V21, P44, DOI 10.1111/nicc.12159; Almerud Sofia, 2003, Intensive Crit Care Nurs, V19, P21, DOI 10.1016/S0964-3397(02)00118-0; [Anonymous], 2010, COCHRANE DATABASE SY; Bae I, 2014, COMPLEMENT THER MED, V22, P251, DOI 10.1016/j.ctim.2014.02.002; Beaulieu-Boire G, 2013, J CRIT CARE, V28, P442, …	85	64	72	2	74	W B SAUNDERS CO-ELSEVIER INC	PHILADELPHIA	1600 JOHN F KENNEDY BOULEVARD, STE 1800, PHILADELPHIA, PA 19103-2899 USA	0883-9441	1557-8615		J CRIT CARE	J. Crit. Care	OCT	2016	35
J	Bechtold, ML; Puli, SR; Othman, MO; Bartalos, CR; Marshall, JB; Roy, PK				Bechtold, Matthew L.; Puli, Srinivas R.; Othman, Mohamed O.; Bartalos, Christopher R.; Marshall, John B.; Roy, Praveen K.			Effect of Music on Patients Undergoing Colonoscopy: A Meta-Analysis of Randomized Controlled Trials	DIGESTIVE DISEASES AND SCIENCES			English	Review						Colonoscopy; GI endoscopy; Music; Music therapy; Relaxation	GASTROINTESTINAL ENDOSCOPY; FLEXIBLE SIGMOIDOSCOPY; RELAXATION MUSIC; THERAPY; ANXIETY; DECREASES; COMFORT; LEVEL	Purpose Music has been utilized as a therapeutic tool during colonoscopy, but various randomized controlled trials (RCTs) have been inconsistent. We conducted a meta-analysis to analyze the effect of music on patients undergoing colonoscopy. Patients and Methods Multiple medical databases were searched (12/06). Only RCTs on adult subjects that compared music versus no music during colonoscopy wer…	[Bechtold, Matthew L.; Puli, Srinivas R.; Bartalos, Christopher R.; Marshall, John B.; Roy, Praveen K.] Univ Missouri, Sch Med, Div Gastroenterol, Columbia, MO 65212 USA; [Othman, Mohamed O.] Univ New Mexico, Sch Med, Div Gastroenterol, Albuquerque, NM 87131 USA	University of Missouri System; University of Missouri Columbia; University of New Mexico	Marshall, JB (通讯作者)，Univ Missouri, Sch Med, Div Gastroenterol, 1 Hosp Dr, Columbia, MO 65212 USA.	marshallj@health.missouri.edu		Roy, Praveen/0000-0002-2033-7087				Andrada JMLC, 2004, EUR J GASTROEN HEPAT, V16, P1381, DOI 10.1097/00042737-200412000-00024; Bampton P, 1997, J CLIN GASTROENTEROL, V25, P343, DOI 10.1097/00004836-199707000-00010; Bechtold ML, 2006, WORLD J GASTROENTERO, V12, P7309, DOI 10.3748/wjg.v12.i45.7309; Binek J, 2003, DIGESTION, V68, P5, DOI 10.1159/000073219; Chlan L, 2000, Gastroenterol Nurs, V23, P148, DOI 10.1097/00001610-200007000-0…	22	64	71	0	6	SPRINGER	DORDRECHT	VAN GODEWIJCKSTRAAT 30, 3311 GZ DORDRECHT, NETHERLANDS	0163-2116	1573-2568		DIGEST DIS SCI	Dig. Dis. Sci.	JAN	2009	54	1
J	Li, YF; Xing, X; Shi, X; Yan, PJ; Chen, YJ; Li, MX; Zhang, WY; Li, XX; Yang, KH				Li, Yanfei; Xing, Xin; Shi, Xiue; Yan, Peijing; Chen, Yajing; Li, Meixuan; Zhang, Weiyi; Li, Xiuxia; Yang, Kehu			The effectiveness of music therapy for patients with cancer: A systematic review and meta-analysis	JOURNAL OF ADVANCED NURSING			English	Review						cancer; music therapy; nursing; pain; quality of life; supportive care; systematic review	QUALITY-OF-LIFE; MEDICINE 5-ELEMENT MUSIC; REPORTING CHARACTERISTICS; METHODOLOGICAL QUALITY; PAIN; ANXIETY; INTERVENTIONS; CHEMOTHERAPY; ACUPUNCTURE; DEPRESSION	Aims To assess the effectiveness of music therapy on the quality of life, anxiety, depression and pain of patients with cancer. Design Systematic review. Data Sources Five electronic databases were searched in September 2018 for randomized controlled trials evaluating music therapy for patients with cancer. Review Methods The quality of the studies was assessed using the risk of bias tool recomme…	[Li, Yanfei; Chen, Yajing; Li, Meixuan; Zhang, Weiyi; Li, Xiuxia; Yang, Kehu] Lanzhou Univ, Evidence Based Social Sci Res Ctr, Sch Publ Hlth, Lanzhou, Peoples R China; [Li, Yanfei; Li, Meixuan; Zhang, Weiyi; Li, Xiuxia; Yang, Kehu] Key Lab Evidence Based Med & Knowledge Translat G, Lanzhou, Peoples R China; [Xing, Xin; Yang, Kehu] Lanzhou Univ, Evidence Based Med Ctr, Sch Basic Med Sci, Lanzhou, …	Lanzhou University; Lanzhou University	Yang, KH (通讯作者)，Lanzhou Univ, Sch Basic Med Sci, Lanzhou 730000, Peoples R China.; Li, XX (通讯作者)，Lanzhou Univ, Sch Publ Hlth, Lanzhou 730000, Peoples R China.	lixiuxia@lzu.edu.cn; kehuyangebm2006@126.com	Yan, Calm/HSG-7753-2023; XIE, WANYING/JNR-9259-2023; Huixia, Yang/W-5128-2019; Chen, Yajing/AAU-4078-2021	Yang, Hehu/0000-0001-7864-3012	Fundamental Research Funds for the Central Universities: Evidence Based Social Science Research [18LZUJBWZX006, 2019jbkyjc002]; China Medical Board Open Project Funding: Tracking and Evaluating Quality (TEQ) of Rural Health Services in NW China: Tool kits for rural clinic quality management and capacity building [CMB#17-279]; Special Fund for Soft Science in Gansu Province: Study on the Measures …	Fundamental Research Funds for the Central Universities: Evidence Based Social Science Research; China Medical Board Open Project Funding: Tracking and Evaluating Quality (TEQ) of Rural Health Services in NW China: Tool kits for rural clinic quality management and capacity building; Special Fund for Soft Science in Gansu Province: Study on the Measures to Improve the Quality of Rural Health Servi…	Supported by the Fundamental Research Funds for the Central Universities: Evidence Based Social Science Research,Grant/Award Numbers: 18LZUJBWZX006, 2019jbkyjc002; China Medical Board Open Project Funding: Tracking and Evaluating Quality (TEQ) of Rural Health Services in NW China: Tool kits for rural clinic quality management and capacity building, Grant/Award Number: CMB#17-279; Special Fund for…	Alcantara-Silva TR, 2018, INTEGR CANCER THER, V17, P628, DOI 10.1177/1534735418757349; Archie P, 2013, SUPPORT CARE CANCER, V21, P2609, DOI 10.1007/s00520-013-1841-4; Bieligmeyer S, 2018, COMPLEMENT THER MED, V40, P171, DOI 10.1016/j.ctim.2018.03.002; Bradt J, 2010, COCHRANE DB SYST REV, DOI 10.1002/14651858.CD007169.pub2; Bultz BD, 2006, PSYCHO-ONCOLOGY, V15, P93, DOI 10.1002/pon.1022; Burns DS,…	44	63	67	9	76	WILEY	HOBOKEN	111 RIVER ST, HOBOKEN 07030-5774, NJ USA	0309-2402	1365-2648		J ADV NURS	J. Adv. Nurs.	MAY	2020	76	5
J	Iyendo, TO; Uwajeh, PC; Ikenna, ES				Iyendo, Timothy Onosahwo; Uwajeh, Patrick Chukwuemeke; Ikenna, Ezennia Stephen			The therapeutic impacts of environmental design interventions on wellness in clinical settings: A narrative review	COMPLEMENTARY THERAPIES IN CLINICAL PRACTICE			English	Review						Clinical settings; Design factors; Healing environment; Physical environment; Therapeutic sound; Wellness	INTENSIVE-CARE-UNIT; RESISTANT STAPHYLOCOCCUS-AUREUS; RANDOMIZED CONTROLLED-TRIAL; BREAST-CANCER PATIENTS; MUSIC-THERAPY; HEALTH-CARE; HEALING ENVIRONMENT; HOSPITAL DESIGN; COGNITIVE PERFORMANCE; POSTOPERATIVE PAIN	Purpose: The aim of this review is to document the role of physical environmental factors in clinical environments and their impact on patients and staff wellness with a particular focus on physical and mental healthcare. Methods: Data sources comprised relevant English language articles and the results of literature search of ISI Web of Knowledge, PubMed, Scopus, ProQuest Central, MEDLINE, and G…	[Iyendo, Timothy Onosahwo; Uwajeh, Patrick Chukwuemeke] Eastern Mediterranean Univ, Dept Architecture, Via Mersin 10, Gazimagusa, North Cyprus, Turkey; [Ikenna, Ezennia Stephen] Nnamdi Azikwe Univ Awka, Dept Architecture, PMB 5025, Awka, Anambra State, Nigeria	Eastern Mediterranean University	Iyendo, TO (通讯作者)，Eastern Mediterranean Univ, Dept Architecture, Via Mersin 10, Gazimagusa, North Cyprus, Turkey.	tidosmart2012@gmail.com	Iyendo, Timothy/AAU-1574-2020	IYENDO, TIMOTHY ONOSAHWO/0000-0003-4357-9430; Uwajeh, Patrick/0000-0001-8254-5941				Abu Samah Z, 2012, PROCD SOC BEHV, V35, P245, DOI 10.1016/j.sbspro.2012.02.085; Allred KD, 2010, PAIN MANAG NURS, V11, P15, DOI 10.1016/j.pmn.2008.12.002; Altimier L., 2004, NEWBORN INFANT NURS, V4, P89; Alvarsson J.J., INT J ENV RES PUBLIC, V7; Alzoubi H, 2010, BUILD ENVIRON, V45, P2652, DOI 10.1016/j.buildenv.2010.05.027; Ananth S, 2008, EXPLORE-NY, V4, P273, DOI 10.1016/j.explore.2008.04.010; …	183	63	72	3	79	ELSEVIER SCI LTD	OXFORD	THE BOULEVARD, LANGFORD LANE, KIDLINGTON, OXFORD OX5 1GB, OXON, ENGLAND	1744-3881	1873-6947		COMPLEMENT THER CLIN	Complement. Ther. Clin. Pract.	AUG	2016	24
J	Cohen-Mansfield, J				Cohen-Mansfield, Jiska			Nonpharmacologic Treatment of Behavioral Disorders in Dementia	CURRENT TREATMENT OPTIONS IN NEUROLOGY			English	Review						Dementia; Behavior problems; Behavioral disorders; Agitation; Treatment; Nonpharmacologic treatment; Sensory interventions; Massage; Aromatherapy	NURSING-HOME RESIDENTS; MONTESSORI-BASED ACTIVITIES; AGITATED BEHAVIOR; ALZHEIMERS-DISEASE; ELDERLY-PATIENTS; CONTROLLED-TRIAL; PSYCHOLOGICAL SYMPTOMS; CONSENSUS STATEMENT; SIMULATED PRESENCE; MUSIC-THERAPY	Dementia symptoms are often complicated by behavioral disorders such as repetitive verbalizations, aggressive behavior, and pacing. In clinical practice, the most common responses to behavioral disorders are pharmacologic, mostly using antipsychotic medication, or ignoring the behavior. However, multiple research studies support the notion that these behavioral disorders in dementia are related t…	[Cohen-Mansfield, Jiska] Tel Aviv Univ, Dept Hlth Promot, Sch Publ Hlth, Sackler Fac Med, POB 39040, IL-69978 Tel Aviv, Israel; [Cohen-Mansfield, Jiska] Tel Aviv Univ, Herczeg Inst Aging, IL-69978 Tel Aviv, Israel; [Cohen-Mansfield, Jiska] Tel Aviv Univ, Minerva Ctr Interdisciplinary Study End Life, IL-69978 Tel Aviv, Israel	Tel Aviv University; Tel Aviv University; Tel Aviv University	Cohen-Mansfield, J (通讯作者)，Tel Aviv Univ, Dept Hlth Promot, Sch Publ Hlth, Sackler Fac Med, POB 39040, IL-69978 Tel Aviv, Israel.	jiska@post.tau.ac.il	cohen-mansfield, jiska/AFS-8589-2022	Cohen-Mansfield, Jiska/0000-0003-0209-7304	Minerva-Stiftung Foundation [31583295000]	Minerva-Stiftung Foundation	This work was supported in part by the Minerva-Stiftung Foundation grant no. 31583295000.	Algase D.L., 1996, AM J ALZHEIMERS DIS, V11, P10, DOI [10.1177/153331759601100603, DOI 10.1177/153331759601100603]; [Anonymous], COCHRANE DATABASE SY; [Anonymous], INT PSYCHOGERIATR; [Anonymous], RCT; [Anonymous], INT PSYCHOGERIATR; [Anonymous], CAMBRIDGE J; [Anonymous], CONT NURS; [Anonymous], COCHRANE DATABASE SY; [Anonymous], PSYCHIATRY; [Anonymous], 2007, PRACTICE GUIDELINE T, V2nd; Baillon S…	101	63	70	0	60	CURRENT MEDICINE GROUP	PHILADELPHIA	400 MARKET STREET, STE 700, PHILADELPHIA, PA 19106 USA	1092-8480	1534-3138		CURR TREAT OPTION NE	Curr. Treat. Options Neurol.	DEC	2013	15	6
J	Gallagher, LM; Lagman, R; Mellar, W; Davis, MP; LeGrand, SB				Gallagher, Lisa M.; Lagman, Ruth; Walsh, Declan; Davis, Mellar P.; LeGrand, Susan B.			The clinical effects of music therapy in palliative medicine	SUPPORTIVE CARE IN CANCER			English	Article						music therapy; palliative medicine; cancer; symptoms	CANCER; CARE; LIFE	Goal: This study was to objectively assess the effect of music therapy on patients with advanced disease. Patients and methods: Two hundred patients with chronic and/or advanced illnesses were prospectively evaluated. The effects of music therapy on these patients are reported. Visual analog scales, the Happy/Sad Faces Assessment Tool, and a behavior scale recorded pre- and post-music therapy sco…	Cleveland Clin Fdn, Harry R Horvitz Chair Palliat Med, WHO Demonstrat Project, Cleveland Clin Taussig Canc Ctr, Cleveland, OH 44195 USA; Cleveland Music Sch Settlement, Cleveland, OH USA	Cleveland Clinic Foundation	Mellar, W (通讯作者)，Cleveland Clin Fdn, Harry R Horvitz Chair Palliat Med, WHO Demonstrat Project, Cleveland Clin Taussig Canc Ctr, 9500 Euclid Ave, Cleveland, OH 44195 USA.	lagmanr@ccf.org		Walsh, (Thomas) Declan/0000-0002-9310-1729				[Anonymous], 1981, Pain Suppl, V1, pS1; Bailey L., 1984, MUSIC THERAPY, V4, P5, DOI [DOI 10.1093/MT/4.1.5, 10.1093/mt/4.1.5]; Bailey LM., 1983, Mus. Ther, V3, P17, DOI DOI 10.1093/MT/3.1.17; Beck S L, 1991, Oncol Nurs Forum, V18, P1327; CURTIS SL, 1986, J MUSIC THER, V23, P10, DOI 10.1093/jmt/23.1.10; Daveson BA, 2000, J PALLIATIVE CARE, V16, P35, DOI 10.1177/082585970001600107; Gallagher LM, 200…	30	63	72	1	36	SPRINGER	NEW YORK	233 SPRING ST, NEW YORK, NY 10013 USA	0941-4355	1433-7339		SUPPORT CARE CANCER	Support. Care Cancer	AUG	2006	14	8
J	Elkins, G; Fisher, W; Johnson, A				Elkins, Gary; Fisher, William; Johnson, Aimee			Mind-Body Therapies in Integrative Oncology	CURRENT TREATMENT OPTIONS IN ONCOLOGY			English	Article							RANDOMIZED CONTROLLED-TRIAL; BREAST-CANCER PATIENTS; STRESS REDUCTION MBSR; TAI-CHI; ALTERNATIVE MEDICINE; SUDARSHAN-KRIYA; RESTORATIVE YOGA; FOLLOW-UP; RELAXATION; HYPNOSIS	There is growing interest in mind-body therapies as adjuncts to mainstream cancer treatment, and an increasing number of patients turn to these interventions for the control of emotional stress associated with cancer. Increased research funding has enabled many such interventions to be evaluated for their efficacy, including studies of mind-body interventions to reduce pain, anxiety, insomnia, an…	[Elkins, Gary; Fisher, William; Johnson, Aimee] Baylor Univ, Dept Psychol & Neurosci, Mind Body Med Res Lab, Waco, TX 76706 USA	Baylor University	Elkins, G (通讯作者)，Baylor Univ, Dept Psychol & Neurosci, Mind Body Med Res Lab, 77 Cottonwood Dr, Waco, TX 76706 USA.	Gary_Elkins@baylor.edu		Elkins, Gary/0000-0002-9546-0020	NCCAM [5U01AT004634]	NCCAM(United States Department of Health & Human ServicesNational Institutes of Health (NIH) - USANIH National Center for Complementary & Alternative Medicine (NCCAM))	This study was supported in part by NCCAM grant 5U01AT004634 to Dr. Gary Elkins.	Anderson KO, 2006, CANCER-AM CANCER SOC, V107, P207, DOI 10.1002/cncr.21964; [Anonymous], 2009, Full Catastrophe Living: Using the Wisdom of your Body and Mind to Face Stress, Pain, and Illness; [Anonymous], 1999, CLIN MANUAL; ASTIN J, 1998, JAMA-J AM MED ASSOC, V77, P1026; Banerjee B, 2007, INTEGR CANCER THER, V6, P242, DOI 10.1177/1534735407306214; BENSON H, 1974, PSYCHIATRY, V37, P37, DOI 10.1…	72	62	73	1	48	SPRINGER	NEW YORK	233 SPRING ST, NEW YORK, NY 10013 USA	1527-2729	1534-6277		CURR TREAT OPTION ON	Curr. Treat. Options Oncol.	DEC	2010	11	45720
J	Uedo, N; Ishikawa, H; Morimoto, K; Ishihara, R; Narahara, H; Akedo, I; Oka, T; Kaji, I; Fukuda, S				Uedo, N; Ishikawa, H; Morimoto, K; Ishihara, R; Narahara, H; Akedo, I; Oka, T; Kaji, I; Fukuda, S			Reduction in salivary cortisol level by music therapy during colonoscopic examination	HEPATO-GASTROENTEROLOGY			English	Article						music therapy; colonoscopy; salivary cortisol	FLEXIBLE SIGMOIDOSCOPY; DISTRACTION; PAIN; SEDATION; HORMONES; CHILDREN; STRESS; STATE	Background/Aims: Premedication for endoscopy promotes patient cooperation and makes subsequent examinations more acceptable. Music therapy is widely used in the treatment of acute and chronic pain. Therefore, we investigated the effects of music therapy on pain and on salivary cortisol levels in patients undergoing screening colonoscopy. Methodology: The subjects were 29 consecutive patients unde…	Osaka Med Ctr Canc & Cardiovasc Dis, Dept Gastrointestinal Oncol, Higashinari Ku, Osaka 5378511, Japan; Osaka Med Ctr Canc & Cardiovasc Dis, Canc Epidemiol Res Inst, Osaka 5378511, Japan; Osaka Univ, Grad Sch Med, Dept Social Med, Osaka, Japan; Osaka Univ, Grad Sch Med, Dept Environm Med, Osaka, Japan	Osaka Medical Center for Cancer & Cardiovascular Diseases; Osaka Medical Center for Cancer & Cardiovascular Diseases; Osaka University; Osaka University	Osaka Med Ctr Canc & Cardiovasc Dis, Dept Gastrointestinal Oncol, Higashinari Ku, 3-3 Nakamichi 1 Chome, Osaka 5378511, Japan.	uedou-no@mc.pref.osaka.jp	Uedo, Noriya/H-8047-2018	Uedo, Noriya/0000-0002-3029-9272				BONNY HC, 1982, MUSIC THER, V3, P4; Cataldo PA, 1996, DIS COLON RECTUM, V39, P257, DOI 10.1007/BF02049463; ESCHER J, 1993, SCHWEIZ MED WSCHR, V123, P1354; HOARE AM, 1976, BRIT MED J, V1, P20, DOI 10.1136/bmj.2.6026.20; Johnson MH, 1997, PAIN, V69, P43, DOI 10.1016/S0304-3959(96)03272-1; KIRSCHBAUM C, 1994, PSYCHONEUROENDOCRINO, V19, P313, DOI 10.1016/0306-4530(94)90013-2; LANDRETH JE, 1974, J RES…	25	62	74	0	22	H G E UPDATE MEDICAL PUBLISHING S A	ATHENS	PO BOX 17257, ATHENS GR-10024, GREECE	0172-6390			HEPATO-GASTROENTEROL	Hepato-Gastroenterol.	MAR-APR	2004	51	56
J	Kenny, DT; Faunce, G				Kenny, DT; Faunce, G			The impact of group singing on mood, coping, and perceived pain in chronic pain patients attending a multidisciplinary pain clinic	JOURNAL OF MUSIC THERAPY			English	Article							BACK-PAIN; INTENSIVE-CARE; MUSIC-THERAPY; DEPRESSION; EMOTIONS; DISEASE; STRESS	This study explored the impact of group singing on mood, coping, and perceived pain in chronic pain patients attending a multidisciplinary pain clinic. Singers participated in nine 30-minute sessions of small group singing, while comparisons listened to music while exercising. A short form of The Profile of Mood States (POMS) was administered before and after selected singing sessions to assess w…	Univ Sydney, Sydney, NSW 2006, Australia	University of Sydney	Univ Sydney, Sydney, NSW 2006, Australia.			Kenny, Dianna/0000-0003-1934-0163				ALDRIDGE D, 1991, ART PSYCHOTHER, V18, P359, DOI 10.1016/0197-4556(91)90077-N; ALDRIDGE D, 1994, BIOMED PHARMACOTHER, V48, P275, DOI 10.1016/0753-3322(94)90172-4; Aldridge D., 1993, ADV J MIND BODY HLTH, V9, P17; [Anonymous], 2002, Psychology of Music, DOI DOI 10.1177/0305735602302004; Augustin P, 1996, AORN J, V63, P753, DOI 10.1016/S0001-2092(06)63126-8; BAILEY LM, 1983, HDB INTERVENTIONS PA, P…	61	61	87	1	22	OXFORD UNIV PRESS INC	CARY	JOURNALS DEPT, 2001 EVANS RD, CARY, NC 27513 USA	0022-2917	2053-7395		J MUSIC THER	J. Music Ther.	FAL	2004	41	3
J	Gramaglia, C; Gambaro, E; Vecchi, C; Licandro, D; Raina, G; Pisani, C; Burgio, V; Farruggio, S; Rolla, R; Deantonio, L; Grossini, E; Krengli, M; Zeppegno, P				Gramaglia, Carla; Gambaro, Eleonora; Vecchi, Camilla; Licandro, Davide; Raina, Giulia; Pisani, Carla; Burgio, Vincenzo; Farruggio, Serena; Rolla, Roberta; Deantonio, Letizia; Grossini, Elena; Krengli, Marco; Zeppegno, Patrizia			Outcomes of music therapy interventions in cancer patients-A review of the literature	CRITICAL REVIEWS IN ONCOLOGY HEMATOLOGY			English	Review						Music therapy; Music medicine; Cancer patients; Systematic review; Depression; Anxiety; Quality of life	RANDOMIZED CONTROLLED-TRIAL; POSTSURGICAL ONCOLOGY UNIT; STEM-CELL TRANSPLANTATION; BREAST-CANCER; EMOTIONAL DISTRESS; RADICAL-MASTECTOMY; ANXIETY; CHEMOTHERAPY; PAIN; QUALITY	Background: Effectiveness of music-based interventions (MI) on cancer patients' anxiety, depression, pain and quality of life (QoL) is a current research theme. MI are highly variable, making it challenging to compare studies. Objective and methods: To summarize the evidence on MI in cancer patients, 40 studies were reviewed following the PRISMA statement. Studies were included if assessing at le…	[Gramaglia, Carla; Gambaro, Eleonora; Vecchi, Camilla; Zeppegno, Patrizia] Univ Piemonte Orientale, Dept Translat Med, Inst Psychiat, Via Solaroli 17, I-28100 Novara, Italy; [Gramaglia, Carla; Zeppegno, Patrizia] Azienda Osped Univ Maggiore Carita, Psychiat Ward, Corso Mazzini 18,Via Solaroli 17, Novara, Italy; [Licandro, Davide] Univ Piemonte Orientale, Sch Med, Via Solaroli 17, I-28100 Novara, …	University of Eastern Piedmont Amedeo Avogadro; University of Eastern Piedmont Amedeo Avogadro; Azienda Ospedaliera Maggiore della Carita di Novara; University of Eastern Piedmont Amedeo Avogadro; University of Eastern Piedmont Amedeo Avogadro; University of Eastern Piedmont Amedeo Avogadro; University of Eastern Piedmont Amedeo Avogadro; Azienda Ospedaliera Maggiore della Carita di Novara; Unive…	Gramaglia, C (通讯作者)，Univ Piemonte Orientale, Dept Translat Med, Inst Psychiat, Via Solaroli 17, I-28100 Novara, Italy.	carla.gramaglia@gmail.com	Zeppegno, Patrizia/F-8233-2013; Krengli, Marco/ABF-1426-2020; Deantonio, Letizia/GLS-8282-2022; Pisani, Carla/ABC-1362-2021; Roberta, Rolla/ABH-5361-2020	Pisani, Carla/0000-0001-5068-5069; Krengli, Marco/0000-0002-2064-8379; Roberta, Rolla/0000-0003-0805-8285; eleonora, gambaro/0000-0001-9255-5967	University del Piemonte Orientale (FAR 2016 - University Funds for Research)	University del Piemonte Orientale (FAR 2016 - University Funds for Research)	This research had the financial support of the University del Piemonte Orientale (FAR 2016 - University Funds for Research).	[Anonymous], 2005, Advisory On Levels Of Practice; Archie P, 2013, SUPPORT CARE CANCER, V21, P2609, DOI 10.1007/s00520-013-1841-4; Atiwannapat P, 2016, COMPLEMENT THER MED, V26, P141, DOI 10.1016/j.ctim.2016.03.015; Awikunprasert C., 2012, RES J APPL SCI, V7, P297; Bernad D, 2010, REP PRACT ONCOL RADI, V15, P47, DOI 10.1016/j.rpor.2010.02.002; Bieligmeyer S, 2018, COMPLEMENT THER MED, V40, P171, …	90	60	66	7	65	ELSEVIER SCIENCE INC	NEW YORK	STE 800, 230 PARK AVE, NEW YORK, NY 10169 USA	1040-8428	1879-0461		CRIT REV ONCOL HEMAT	Crit. Rev. Oncol./Hematol.	JUN	2019	138
J	Benoit, B; Martin-Misener, R; Latimer, M; Campbell-Yeo, M				Benoit, Britney; Martin-Misener, Ruth; Latimer, Margot; Campbell-Yeo, Marsha			Breast-Feeding Analgesia in Infants <i>An Update on the Current State of Evidence</i>	JOURNAL OF PERINATAL & NEONATAL NURSING			English	Article						breast-feeding; expressed breast milk; infants; procedural pain; systematic review	NEONATAL PROCEDURAL PAIN; MONTHS CORRECTED AGE; TO-SKIN CONTACT; RANDOMIZED CONTROLLED-TRIAL; INTENSIVE-CARE-UNIT; CHILDREN BORN; HEEL LANCE; PRETERM INFANTS; DOUBLE-BLIND; SCHOOL-AGE	To provide an updated synthesis of the current state of the evidence for the effectiveness of breast-feeding and expressed breast milk feeding in reducing procedural pain in preterm and full-term born infants. A systematic search of key electronic databases (PubMed, CINAHL, EMBASE) was completed. Of the 1032 abstracts screened, 21 were found eligible for inclusion. Fifteen studies reported on the…	[Benoit, Britney; Martin-Misener, Ruth; Campbell-Yeo, Marsha] Dalhousie Univ, Sch Nursing, 5869 Univ Ave,POB 15000, Halifax, NS B3H 4R2, Canada; [Campbell-Yeo, Marsha] Dalhousie Univ, Dept Psychol & Neurosci, Halifax, NS, Canada; [Latimer, Margot] Dalhousie Univ, Fac Med, Dept Pain Anesthesia & Perioperat Med, Halifax, NS, Canada; [Benoit, Britney; Latimer, Margot; Campbell-Yeo, Marsha] IWK Hlth …	Dalhousie University; Dalhousie University; Dalhousie University; Dalhousie University; Dalhousie University	Benoit, B (通讯作者)，Dalhousie Univ, Sch Nursing, 5869 Univ Ave,POB 15000, Halifax, NS B3H 4R2, Canada.	britney.benoit@dal.ca	latimer, mary/E-5322-2011; Martin-Misener, Ruth/B-9383-2019	Martin-Misener, Ruth/0000-0003-4554-7635; Latimer, Margot/0000-0003-2141-0562; Campbell-Yeo, Marsha/0000-0001-6645-2809	Nova Scotia Health Research Foundation Scotia Scholars Program; Nova Scotia Research and Innovation Graduate Scholarship; Dalhousie University School of Nursing Doctoral Scholarship; Helen Watson Memorial Award; IWK Health Centre Ruby Blois Scholarship; CCHCSP Career Development Award	Nova Scotia Health Research Foundation Scotia Scholars Program; Nova Scotia Research and Innovation Graduate Scholarship; Dalhousie University School of Nursing Doctoral Scholarship; Helen Watson Memorial Award; IWK Health Centre Ruby Blois Scholarship; CCHCSP Career Development Award	Britney Benoit is a Canadian Institutes of Health Research (CIHR) Vanier Canada Graduate Scholar and Canadian Child Health Clinician Scientist Program (CCHCSP) Career Enhancement Program Trainee and is a trainee member of Pain in Child Health: A CIHR Strategic Training Initiative and Transdisciplinary Understanding and Training on Research in Primary Health Care. She has also received doctoral fu…	Cordero MJA, 2014, NUTR HOSP, V30, P1071, DOI 10.3305/nh.2014.30.5.7862; Akobeng AK, 2006, ARCH DIS CHILD, V91, P39, DOI 10.1136/adc.2005.082016; Amer Acad Pediat, 2006, PEDIATRICS, V118, P2231, DOI 10.1542/peds.2006-2277; Andrews K, 2002, PAIN, V99, P185, DOI 10.1016/S0304-3959(02)00100-8; [Anonymous], CAN PAEDIAT SOC POSI; [Anonymous], PL0166 MAR NEWB SCRE; [Anonymous], CAN IMM GUID; [Anonymous…	117	58	61	0	22	LIPPINCOTT WILLIAMS & WILKINS	PHILADELPHIA	TWO COMMERCE SQ, 2001 MARKET ST, PHILADELPHIA, PA 19103 USA	0893-2190	1550-5073		J PERINAT NEONAT NUR	J. Perinat. Neonatal Nurs.	APR-JUN	2017	31	2
J	Tracy, MF; Chlan, L				Tracy, Mary Fran; Chlan, Linda			Nonpharmacological Interventions to Manage Common Symptoms in Patients Receiving Mechanical Ventilation	CRITICAL CARE NURSE			English	Article							INTENSIVE-CARE-UNIT; CRITICALLY-ILL; SLEEP DISRUPTION; NATIONAL-SURVEY; MUSIC-THERAPY; ANXIETY; GUIDELINES; SEDATION; MEDICINE; STATES	Patients receiving mechanical ventilation can experience symptoms such as pain, anxiety, agitation, and lack of sleep while in the intensive care unit, all of which can affect healing. Nonpharmacological complementary therapies can be used as adjuncts to sedatives and analgesics. By incorporating appropriate use of complementary therapies in conjunction with mainstream medical therapies, nurses c…	[Tracy, Mary Fran] Univ Minnesota, Med Ctr, Minneapolis, MN 55455 USA; [Chlan, Linda] Univ Minnesota, Sch Nursing, Minneapolis, MN 55455 USA	University of Minnesota System; University of Minnesota Twin Cities; University of Minnesota System; University of Minnesota Twin Cities	Tracy, MF (通讯作者)，Univ Minnesota, Med Ctr, 500 Harvard St SE, Minneapolis, MN 55455 USA.	mtracy1@fairview.org						[Anonymous], 2008, NATL HLTH STAT REPOR; [Anonymous], COMPLEMENTARY ALTERN; Bosma K, 2007, CRIT CARE MED, V35, P1048, DOI 10.1097/01.CCM.0000260055.64235.7C; Busch-Vishniac IJ, 2005, J ACOUST SOC AM, V118, P3629, DOI 10.1121/1.2118327; Caine Randy M, 2003, Crit Care Nurse, V23, P60; Chlan L, 1999, Crit Care Nurse, V19, P35; Chlan L, 1998, HEART LUNG, V27, P169, DOI 10.1016/S0147-9563(98)90004-8; …	46	57	69	1	37	AMER ASSOC CRITICAL CARE NURSES	ALISO VIEJO	101 COLUMBIA, ALISO VIEJO, CA 92656 USA	0279-5442	1940-8250		CRIT CARE NURSE	Crit. Care Nurse	JUN	2011	31	3
J	Albornoz, Y				Albornoz, Yadira			The effects of group improvisational music therapy on depression in adolescents and adults with substance abuse: a randomized controlled trial	NORDIC JOURNAL OF MUSIC THERAPY			English	Article						improvisational music therapy; depression; substance abuse	BECK DEPRESSION; RATING-SCALE; INVENTORY; PAIN	The effect of group improvisational music therapy on depression in adolescents and adults with substance abuse was investigated. It was hypothesized that group improvisational music therapy would relieve depressive symptoms. Twenty-four Spanish-speaking patients receiving treatment for substance abuse at Fundacion Jose Felix Ribas (FJFR) in Merida-Venezuela participated in the study. Participants…	Univ Andes Venezuela, Merida, Venezuela		Albornoz, Y (通讯作者)，Univ Andes Venezuela, Merida, Venezuela.	yadira98@hotmail.com						Albornoz Y., 2002, PRACTICA MUSICOTERAP; [Anonymous], 2006, Columbia Encyclopedia, V6th; Ashida S, 2000, J MUSIC THER, V37, P170, DOI 10.1093/jmt/37.3.170; Bittman BB, 2001, ALTERN THER HEALTH M, V7, P38; Brotons M, 2003, J MUSIC THER, V40, P138, DOI 10.1093/jmt/40.2.138; BROWN C, 1995, PSYCHOL ASSESSMENT, V7, P59; Brown TG, 2002, ADDICTION, V97, P677, DOI 10.1046/j.1360-0443.2002.00101.x; Brusci…	35	57	69	1	70	GRIEG ACADEMY	BERGEN	UNIV BERGEN, DEPT MUSIC, LARS HILLES GATE 3, BERGEN, N-5015, NORWAY	0809-8131	1944-8260		NORD J MUSIC THER	Nord. J. Music Ther.		2011	20	3
J	Hoang, P; King, JA; Moore, S; Moore, K; Reich, K; Sidhu, H; Tan, CV; Whaley, C; McMillan, J				Hoang, Peter; King, James A.; Moore, Sarah; Moore, Kim; Reich, Krista; Sidhu, Harman; Tan, Chin Vern; Whaley, Colin; McMillan, Jacqueline			Interventions Associated With Reduced Loneliness and Social Isolation in Older Adults A Systematic Review and Meta-analysis	JAMA NETWORK OPEN			English	Review							LONG-TERM-CARE; ANIMAL-ASSISTED THERAPY; PAIN MANAGEMENT PROGRAM; WEB-BASED INTERVENTION; PHYSICAL-ACTIVITY; REMINISCENCE THERAPY; DEPRESSIVE SYMPTOMS; HEALTH-PROMOTION; RANDOMIZED-TRIAL; ELDERLY WOMEN	IMPORTANCE Loneliness and social isolation are public health concerns faced by older adults due to physical, cognitive, and psychosocial changes that develop with aging. Loneliness and social isolation are associated with increased morbidity and mortality. OBJECTIVE To evaluate interventions, targeting older adults, associated with a reduction in loneliness and social isolation. DATA SOURCES OVID…	[Hoang, Peter] Univ Toronto, Dept Med, Div Geriatr Med, Six Queens Pk Crescent West,C David Naylor Bldg, Toronto, ON, Canada; [King, James A.] Alberta Strategy Patient Oriented Res Support Uni, Calgary, AB, Canada; [King, James A.] Alberta Hlth Serv, Data & Analyt, Edmonton, AB, Canada; [Moore, Sarah; Moore, Kim; Sidhu, Harman; Tan, Chin Vern; McMillan, Jacqueline] Univ Calgary, Cumming Sch Med, …	University of Toronto; Alberta Health Services (AHS); University of Calgary; University of Calgary; McMaster University	Hoang, P (通讯作者)，Univ Toronto, Dept Med, Div Geriatr Med, Six Queens Pk Crescent West,C David Naylor Bldg, Toronto, ON, Canada.	peter.hoang@medportal.ca	King, James/JYP-0409-2024; Hoang, Peter/IAM-0691-2023	Hoang, Peter/0000-0002-5149-8158; King, James/0000-0003-1332-3610				Alaviani Mehri, 2015, Int J Community Based Nurs Midwifery, V3, P132; ANDERSSON L, 1984, HUM RELAT, V37, P295, DOI 10.1177/001872678403700402; Baez M, 2017, PEERJ, V5, DOI 10.7717/peerj.3150; Banks MR, 2008, J AM MED DIR ASSOC, V9, P173, DOI 10.1016/j.jamda.2007.11.007; Banks MR, 2005, ANTHROZOOS, V18, P396, DOI 10.2752/089279305785593983; Banks MR, 2002, J GERONTOL A-BIOL, V57, pM428, DOI 10.109…	133	56	57	19	64	AMER MEDICAL ASSOC	CHICAGO	330 N WABASH AVE, STE 39300, CHICAGO, IL 60611-5885 USA	2574-3805			JAMA NETW OPEN	JAMA Netw. Open	2025-10-17	2022	5	10
J	Ali, S; Drendel, AL; Kircher, J; Beno, S				Ali, Samina; Drendel, Amy L.; Kircher, Janeva; Beno, Suzanne			Pain Management of Musculoskeletal Injuries in Children <i>Current State and Future Directions</i>	PEDIATRIC EMERGENCY CARE			English	Review						orthopedic injury; pain management; fractures; analgesia; nonpharmacological pain treatment; pharmacogenomics	ELECTRICAL NERVE-STIMULATION; RANDOMIZED CONTROLLED-TRIALS; EMERGENCY-DEPARTMENT; PEDIATRIC EMERGENCY; GENETIC POLYMORPHISMS; POSTOPERATIVE PAIN; EXTENSIVE METABOLIZERS; POOR METABOLIZERS; O-DEMETHYLATION; CODEINE	Background: Pain is the most common reason for seeking health care in the Western world and is a contributing factor in up to 80% of all emergency department (ED) visits. In the pediatric emergency setting, musculoskeletal injuries are one of the most common painful presentations. Inadequate pain management during medical care, especially among very young children, can have numerous detrimental e…	[Ali, Samina; Beno, Suzanne] Univ Alberta, Dept Pediat, Div Pediat Emergency Med, Edmonton, AB, Canada; [Drendel, Amy L.] Childrens Hosp Wisconsin, Dept Pediat, Milwaukee, WI 53201 USA; [Kircher, Janeva] Queens Univ, Sch Med, Kingston, ON, Canada	University of Alberta; Children's Hospital of Wisconsin; Queens University - Canada	Ali, S (通讯作者)，2nd Floor,Rm 7217A 11402,Aberhart Ctr 1,Univ Ave, Edmonton, AB T6G 2J3, Canada.	sali@ualberta.ca		Ali, Samina/0000-0002-0595-364X				Bernard S, 2006, ONCOLOGIST, V11, P126, DOI 10.1634/theoncologist.11-2-126; Bleakley C, 2004, AM J SPORT MED, V32, P251, DOI 10.1177/0363546503260757; Bleakley CM, 2006, BRIT J SPORT MED, V40, P700, DOI 10.1136/bjsm.2006.025932; Bleakley CM, 2007, BMC MUSCULOSKEL DIS, V8, DOI 10.1186/1471-2474-8-125; Bradford LD, 2002, PHARMACOGENOMICS, V3, P229, DOI 10.1517/14622416.3.2.229; Brown JC, 2003, ANN …	78	56	57	0	8	LIPPINCOTT WILLIAMS & WILKINS	PHILADELPHIA	TWO COMMERCE SQ, 2001 MARKET ST, PHILADELPHIA, PA 19103 USA	0749-5161	1535-1815		PEDIATR EMERG CARE	Pediatr. Emerg. Care	JUL	2010	26	7
J	Linnemann, A; Kappert, MB; Fischer, S; Doerr, JM; Strahler, J; Nater, UM				Linnemann, Alexandra; Kappert, Mattes B.; Fischer, Susanne; Doerr, Johanna M.; Strahler, Jana; Nater, Urs M.			The effects of music listening on pain and stress in the daily life of patients with fibromyalgia syndrome	FRONTIERS IN HUMAN NEUROSCIENCE			English	Article						ecological momentary assessment; fibromyalgia syndrome; music listening; pain; stress	INDUCED ANALGESIA; NERVOUS-SYSTEM; PERCEPTION; AVOIDANCE	Music listening is associated with both pain- and stress-reducing effects. However, the effects of music listening in daily life remain understudied, and the psycho-biological mechanisms underlying the health-beneficial effect of music listening remain unknown. We examined the effects of music listening on pain and stress in daily life in a sample of women with fibromyalgia syndrome (FMS; i.e., a…	[Linnemann, Alexandra; Kappert, Mattes B.; Doerr, Johanna M.; Strahler, Jana; Nater, Urs M.] Univ Marburg, Dept Psychol, D-35032 Marburg, Germany; [Fischer, Susanne] Kings Coll London, Inst Psychiat Psychol & Neurosci, London WC2R 2LS, England	Philipps University Marburg; University of London; King's College London	Nater, UM (通讯作者)，Univ Marburg, Dept Psychol, Gutenbergstr 18, D-35032 Marburg, Germany.	nater@uni-marburg.de	Strahler, Jana/AAS-8205-2020; Wuttke, Alexandra/GLR-0207-2022; Nater, Urs/Q-5208-2019; Fischer, Susanne/AAM-4472-2021	Nater, Urs/0000-0002-2430-5090; Doerr, Johanna M./0000-0002-8170-1655; Strahler, Jana/0000-0002-0077-508X	Volkswagen Foundation; Swiss National Science Foundation; University of Marburg; Universitaetsstiftung of the University of Marburg	Volkswagen Foundation(Volkswagen); Swiss National Science Foundation(Swiss National Science Foundation (SNSF)); University of Marburg; Universitaetsstiftung of the University of Marburg	JS, JD, and UN acknowledge funding by the Volkswagen Foundation. UN and SF acknowledges funding by the Swiss National Science Foundation. We thank the University of Marburg for the funding of participant reimbursements and the Universitaetsstiftung of the University of Marburg for funding the bio-chemical analyses. Further, we thank Elvira Willscher for conducting the bio-chemical analyses of sal…	Bennett RM, 1999, MAYO CLIN PROC, V74, P385, DOI 10.4065/74.4.385; Bernatzky G., 2012, MUSIC HLTH WELL BEIN; Chanda ML, 2013, TRENDS COGN SCI, V17, P179, DOI 10.1016/j.tics.2013.02.007; Cutshall SM, 2011, ALTERN THER HEALTH M, V17, P16; Elo AL, 2003, SCAND J WORK ENV HEA, V29, P444, DOI 10.5271/sjweh.752; Finlay KA, 2014, PSYCHOL MUSIC, V42, P325, DOI 10.1177/0305735612471236; Fitzcharles MA, 201…	48	54	59	2	70	FRONTIERS MEDIA SA	LAUSANNE	PO BOX 110, EPFL INNOVATION PARK, BUILDING I, LAUSANNE, 1015, SWITZERLAND	1662-5161			FRONT HUM NEUROSCI	Front. Hum. Neurosci.	2025-07-30	2015	9
J	Gélinas, C; Arbour, C; Michaud, C; Robar, L; Côté, J				Gelinas, Celine; Arbour, Caroline; Michaud, Cecile; Robar, Lauren; Cote, Jose			Patients and ICU nurses' perspectives of non-pharmacological interventions for pain management	NURSING IN CRITICAL CARE			English	Article						Intensive care unit; Non-pharmacological interventions; Pain; Pain management	C-CLAMP PROCEDURE; FOCUS GROUP; PATIENTS RECOLLECTIONS; ALTERNATIVE THERAPIES; MUSIC; COMPLEMENTARY; EXPERIENCES; DISCOMFORT; ANALGESIA	BackgroundPain is a major stressor for critically ill patients. To maximize pain relief, non-pharmacological interventions are an interesting avenue to explore. Aims and ObjectivesThe study aim was to describe the perspectives of patients/family members and nurses about the usefulness, relevance and feasibility of non-pharmacological interventions for pain management in the intensive care unit (I…	[Gelinas, Celine; Arbour, Caroline] McGill Univ, Ingram Sch Nursing, Montreal, PQ H3A 2A7, Canada; [Gelinas, Celine; Arbour, Caroline; Robar, Lauren] Jewish Gen Hosp, Ctr Nursing Res, Montreal, PQ, Canada; [Gelinas, Celine; Arbour, Caroline; Robar, Lauren] Jewish Gen Hosp, Lady Davis Inst, Montreal, PQ, Canada; [Gelinas, Celine; Arbour, Caroline] McGill Univ, Alan Edwards Ctr Res Pain, Montreal, …	McGill University; McGill University; McGill University; Lady Davis Institute; McGill University; University of Sherbrooke; McGill University	Gélinas, C (通讯作者)，McGill Univ, Ingram Sch Nursing, 3506 Univ St, Montreal, PQ H3A 2A7, Canada.	celine.gelinas@mcgill.ca	Gélinas, Céline/AAE-2653-2022		RRISIQ (Quebec Nursing Intervention Research Network)	RRISIQ (Quebec Nursing Intervention Research Network)	This study was supported by a research grant offered by RRISIQ (Quebec Nursing Intervention Research Network).	Almerud Sofia, 2003, Intensive Crit Care Nurs, V19, P21, DOI 10.1016/S0964-3397(02)00118-0; Ballard N, 2006, AM J CRIT CARE, V15, P86; Bausewein C., 2009, COCHRANE DATABASE SY; Boldt I, 2011, COCHRANE PAIN PALLIA; Bradt J., 2010, COCHRANE DATABASE SY; Chan MF, 2006, J ADV NURS, V53, P669, DOI 10.1111/j.1365-2648.2006.03773.x; Chan MF, 2007, HEART LUNG, V36, P431, DOI 10.1016/j.hrtlng.2007.05.003;…	46	54	67	3	55	WILEY	HOBOKEN	111 RIVER ST, HOBOKEN 07030-5774, NJ USA	1362-1017	1478-5153		NURS CRIT CARE	Nurs. Crit. Care	NOV	2013	18	6
J	Baranowsky, J; Klose, P; Musial, F; Haeuser, W; Dobos, G; Langhorst, J				Baranowsky, Julia; Klose, Petra; Musial, Frauke; Haeuser, Winfried; Dobos, Gustav; Langhorst, Jost			Qualitative systemic review of randomized controlled trials on complementary and alternative medicine treatments in fibromyalgia	RHEUMATOLOGY INTERNATIONAL			English	Review						Qualitative systemic review; Acupuncture; Balneotherapy; Thermotherapy; Magnetic therapy; Homeopathy; Manual manipulation; Mind-body medicine; Diet therapy; Music therapy	MINDFULNESS MEDITATION; CLINICAL-TRIAL; THERAPY; ACUPUNCTURE; PAIN; BALNEOTHERAPY; MANAGEMENT; EFFICACY; REHABILITATION; SYMPTOMS	The objectives of the study were identification, quality evaluation and summary of RCTs on complementary and alternative medicine as defined by the National Institute of Health with the exception of dietary and nutritional supplements. A computerized search of databases from 1990 (year of publication of the ACR criteria for fibromyalgia) to July 2007 was performed. The RCTs were assessed by a met…	[Baranowsky, Julia; Klose, Petra; Musial, Frauke; Dobos, Gustav; Langhorst, Jost] Univ Duisburg Essen, Dept Internal Med Complementary & Integrat Med, Kliniken Essen Mitte, Essen, Germany; [Haeuser, Winfried] Klinikun Saarbrucken, Dept Internal Med 1, Saarbrucken, Germany; [Haeuser, Winfried] Tech Univ Munich, Dept Psychosomat Med, Munich, Germany	University of Duisburg Essen; Kliniken Essen-Mitte; Technical University of Munich	Langhorst, J (通讯作者)，Univ Duisburg Essen, Dept Internal Med Complementary & Integrat Med, Kliniken Essen Mitte, Essen, Germany.	jost.langhorst@gmx.de	Häuser, Winfried/AAH-6633-2021; Hauser, Winfried/KHD-2965-2024	Hauser, Winfried/0000-0002-3742-729X; Klose, Petra/0000-0001-9319-2491				Abeles AM, 2007, ANN INTERN MED, V146, P726, DOI 10.7326/0003-4819-146-10-200705150-00006; Adams N, 2005, DISABIL REHABIL, V27, P711, DOI 10.1080/09638280400014709; Adams N., 1998, Physiotherapy, V84, P304; Alfano AP, 2001, J ALTERN COMPLEM MED, V7, P53, DOI 10.1089/107555301300004538; Altan L, 2004, RHEUMATOL INT, V24, P272, DOI 10.1007/s00296-003-0371-7; Assefi NP, 2005, ANN INTERN MED, V143, P…	70	54	63	0	64	SPRINGER HEIDELBERG	HEIDELBERG	TIERGARTENSTRASSE 17, D-69121 HEIDELBERG, GERMANY	0172-8172	1437-160X		RHEUMATOL INT	Rheumatol. Int.	NOV	2009	30	1
J	Köhler, F; Martin, ZS; Hertrampf, RS; Gäbel, C; Kessler, J; Ditzen, B; Warth, M				Koehler, Friederike; Martin, Zoe-Sofia; Hertrampf, Ruth-Susanne; Gaebel, Christine; Kessler, Jens; Ditzen, Beate; Warth, Marco			Music Therapy in the Psychosocial Treatment of Adult Cancer Patients: A Systematic Review and Meta-Analysis	FRONTIERS IN PSYCHOLOGY			English	Review						music therapy; oncology; cancer; effectiveness; randomized controlled trials; quality of life; supportive care; complementary therapies	RANDOMIZED CONTROLLED-TRIAL; STEM-CELL TRANSPLANTATION; PALLIATIVE CARE; INTERVENTIONS; ANXIETY; CHEMOTHERAPY; PAIN; IMAGERY; IMPACT; MOOD	Introduction: Music therapy is used as an adjunct oncological treatment aiming at the improvement of psychological and physical well-being through music. A growing body of randomized and non-randomized controlled trials has been published and reviewed recently. However, a global, quantitative assessment of the effectiveness of music therapy in adult cancer care is missing. The present study thus …	[Koehler, Friederike; Gaebel, Christine; Ditzen, Beate; Warth, Marco] Univ Hosp Heidelberg, Inst Med Psychol, Ctr Psychosocial Med, Heidelberg, Germany; [Koehler, Friederike; Martin, Zoe-Sofia; Gaebel, Christine; Ditzen, Beate; Warth, Marco] Heidelberg Univ, Heidelberg, Germany; [Hertrampf, Ruth-Susanne] Aalborg Univ, Dept Commun & Psychol, Aalborg, Denmark; [Kessler, Jens] Univ Hosp Heidelberg, …	Ruprecht Karls University Heidelberg; Ruprecht Karls University Heidelberg; Aalborg University; Ruprecht Karls University Heidelberg	Warth, M (通讯作者)，Univ Hosp Heidelberg, Inst Med Psychol, Ctr Psychosocial Med, Heidelberg, Germany.; Warth, M (通讯作者)，Heidelberg Univ, Heidelberg, Germany.	marco.warth@med.uni-heidelberg.de	Gaebel, Christine/HSF-7734-2023; Warth, Marco/AAC-4685-2019; Koehler, Friederike/IWU-3614-2023	Ditzen, Beate/0000-0001-5853-4572; Koehler, Friederike/0000-0002-0877-7100	H.W. & J. Hector Stiftung; Sonnen-Blau. Gemeinnutzige Morgott-Schupp-Stiftung fur fruhkindliche Erziehung und Palliativversorgung	H.W. & J. Hector Stiftung; Sonnen-Blau. Gemeinnutzige Morgott-Schupp-Stiftung fur fruhkindliche Erziehung und Palliativversorgung	This work of FK and MW is currently funded by "H.W. & J. Hector Stiftung" and by "Sonnen-Blau. Gemeinnutzige Morgott-Schupp-Stiftung fur fruhkindliche Erziehung und Palliativversorgung".	Alcantara-Silva TR, 2018, INTEGR CANCER THER, V17, P628, DOI 10.1177/1534735418757349; [Anonymous], 2010, PSYCHO-ONCOLOGY, DOI DOI 10.1093/MED/9780195367430.001.0001; [Anonymous], 2018, THEMEN CHECK MED; [Anonymous], 2021, INTRO META ANAL; [Anonymous], 2008, VOICES WORLD FORUM M; [Anonymous], MUS; [Anonymous], THESIS; [Anonymous], THESIS TEMPLE U PHIL; Archie P, 2013, SUPPORT CARE CANCER, V21, P2…	58	52	58	5	48	FRONTIERS MEDIA SA	LAUSANNE	AVENUE DU TRIBUNAL FEDERAL 34, LAUSANNE, CH-1015, SWITZERLAND	1664-1078			FRONT PSYCHOL	Front. Psychol.	2025-04-16	2020	11
J	Lee, EJ; Bhattacharya, J; Sohn, C; Verres, R				Lee, Eun-Jeong; Bhattacharya, Joydeep; Sohn, Christof; Verres, Rolf			Monochord sounds and progressive muscle relaxation reduce anxiety and improve relaxation during chemotherapy: A pilot EEG study	COMPLEMENTARY THERAPIES IN MEDICINE			English	Article						Monochord; Progressive muscle relaxation; State anxiety; Chemotherapy; EEG; Music therapy	CANCER-PATIENTS; MUSIC; DISTRESS; FATIGUE; BRAIN; THETA; POWER	Background: Chemotherapy is the most distressing form of cancer treatment in oncology, but Listening to music can be an adjuvant during chemotherapy. Monochord (MC) sounds are used in music therapy for the alleviation of pain, enhanced body perception, and relaxation. This study investigated the relaxation effect of MC sounds for patients during chemotherapy compared with progressive muscle relax…	[Lee, Eun-Jeong; Verres, Rolf] Heidelberg Univ, Univ Hosp, Inst Med Psychol, D-69120 Heidelberg, Germany; [Bhattacharya, Joydeep] Univ London, Dept Psychol, Goldsmiths, London SE14 6NW, England; [Sohn, Christof] Heidelberg Univ, Univ Hosp, Womens Hosp, D-69115 Heidelberg, Germany	Ruprecht Karls University Heidelberg; University of London; Goldsmiths University London; Ruprecht Karls University Heidelberg	Lee, EJ (通讯作者)，Heidelberg Univ, Univ Hosp, Inst Med Psychol, Bergheimer Str 20, D-69120 Heidelberg, Germany.	eun-jeong.lee@med.uni-heidelberg.de	Bhattacharya, Joydeep/HSG-3653-2023		SIGMA Medizin-Technik GmbH Neurowerk, Germany	SIGMA Medizin-Technik GmbH Neurowerk, Germany	We would like to express particular thanks to Prof. Stefan Koelsch (Freie Universitat Berlin, Germany) and Dr. Tewes Wischmann (Institute for Medical Psychology, University of Heidelberg, Germany) for their support in the study design and methods, and to thank Jens-Peter Rose (Dipl.-Music therapist, Centre for Tumour Biology, Freiburg, Germany) for the MC sound recording and Mike Kraus (Psychothe…	[Anonymous], 2005, MED MUSIC THERAPY ME; Baijal S, 2010, COGN PROCESS, V11, P31, DOI 10.1007/s10339-009-0272-0; Begic D, 2001, INT J PSYCHOPHYSIOL, V40, P167, DOI 10.1016/S0167-8760(00)00153-7; BURISH TG, 1987, J CONSULT CLIN PSYCH, V55, P42, DOI 10.1037/0022-006X.55.1.42; BURISH TG, 1979, J BEHAV THER EXP PSY, V10, P357, DOI 10.1016/0005-7916(79)90017-X; CAREY MP, 1987, J CONSULT CLIN PSYCH, V55…	39	52	59	0	92	CHURCHILL LIVINGSTONE	EDINBURGH	JOURNAL PRODUCTION DEPT, ROBERT STEVENSON HOUSE, 1-3 BAXTERS PLACE, LEITH WALK, EDINBURGH EH1 3AF, MIDLOTHIAN, SCOTLAND	0965-2299	1873-6963		COMPLEMENT THER MED	Complement. Ther. Med.	DEC	2012	20	6
J	Zeng, YS; Wang, C; Ward, KE; Hume, AL				Zeng, Yvette S.; Wang, Connie; Ward, Kristina E.; Hume, Anne L.			Complementary and Alternative Medicine in Hospice and Palliative Care: A Systematic Review	JOURNAL OF PAIN AND SYMPTOM MANAGEMENT			English	Review						Complementary therapy; alternative therapy; palliative care; hospice care; symptom management; review	QUALITY-OF-LIFE; RANDOMIZED CONTROLLED-TRIAL; AROMATHERAPY MASSAGE; MUSIC-THERAPY; CANCER; PAIN; MANAGEMENT; INSTRUMENT; ANXIETY; PEOPLE	Context. The aim of palliative care is to improve quality of life for patients with serious illnesses by treating their symptoms and adverse effects. Hospice care also aims for this for patients with a life expectancy of six months or less. When conventional therapies do not provide adequate symptom management or produce their own adverse effects, patients, families, and caregivers may prefer com…	[Zeng, Yvette S.; Wang, Connie; Ward, Kristina E.; Hume, Anne L.] Univ Rhode Isl, Kingston, RI 02881 USA	University of Rhode Island	Hume, AL (通讯作者)，Univ Rhode Isl, Coll Pharm, 7 Greenhouse Rd, Kingston, RI 02881 USA.	alhume@uri.edu	Ward, Kristina/AIB-1342-2022					[Anonymous], COMPL ALT INT WHATS; [Anonymous], US COMPL HLTH APPR U; [Anonymous], 2017, PALL CAR CANC; [Anonymous], CONT HYPN INTEGR THE; [Anonymous], PROSPEROCRD420170673; [Anonymous], COMPL ALT THER HOSP; [Anonymous], HPNA POS STAT COMPL; Briggs M, 1999, J PAIN SYMPTOM MANAG, V18, P438, DOI 10.1016/S0885-3924(99)00092-5; Bruera E, 1991, J Palliat Care, V7, P6; Byock IR, 1998, PALLIATIVE MED, V1…	40	51	56	3	98	ELSEVIER SCIENCE INC	NEW YORK	STE 800, 230 PARK AVE, NEW YORK, NY 10169 USA	0885-3924	1873-6513		J PAIN SYMPTOM MANAG	J. Pain Symptom Manage.	NOV	2018	56	5
J	van der Heijden, MJE; Araghi, SO; Jeekel, J; Reiss, IKM; Hunink, MGM; van Dijk, M				van der Heijden, Marianne J. E.; Araghi, Sadaf Oliai; Jeekel, Johannes; Reiss, Irwin K. M.; Hunink, M. G. Myriam; van Dijk, Monique			Do Hospitalized Premature Infants Benefit from Music Interventions? A Systematic Review of Randomized Controlled Trials	PLOS ONE			English	Review							INTENSIVE-CARE-UNIT; PRETERM INFANTS; ACOUSTIC STIMULATION; THERAPY; WEIGHT; LIVE; NEWBORN; STRESS; NICU	Objective Neonatal intensive care units (NICU) around the world increasingly use music interventions. The most recent systematic review of randomized controlled trials (RCT) dates from 2009. Since then, 15 new RCTs have been published. We provide an updated systematic review on the possible benefits of music interventions on premature infants' well-being. Methods We searched 13 electronic databas…	[van der Heijden, Marianne J. E.] Dept Paediat, Erasmus MC, Rotterdam, Netherlands; [Araghi, Sadaf Oliai; Jeekel, Johannes] Erasmus MC, Dept Neurosci, Rotterdam, Netherlands; [Reiss, Irwin K. M.] Erasmus MC, Dept Neonatol, Rotterdam, Netherlands; [Hunink, M. G. Myriam] Erasmus MC, Dept Epidemiol, Rotterdam, Netherlands; [Hunink, M. G. Myriam] Erasmus MC, Dept Radiol, Rotterdam, Netherlands; [Huni…	Erasmus University Rotterdam; Erasmus MC; Erasmus University Rotterdam; Erasmus MC; Erasmus University Rotterdam; Erasmus MC; Erasmus University Rotterdam; Erasmus MC; Erasmus University Rotterdam; Erasmus MC; Harvard University; Harvard T.H. Chan School of Public Health	van der Heijden, MJE (通讯作者)，Dept Paediat, Erasmus MC, Rotterdam, Netherlands.	m.j.e.vanderheijden@erasmusmc.nl	van Dijk, Monique/B-6327-2009	Hunink, Myriam/0000-0002-2942-2798; van der Heijden, Marianne J.E./0000-0003-4372-5514; van Dijk, Monique/0000-0002-9856-0318	Internal Grant Erasmus MC for Integrative Medicine; Stichting Coolsingel; Stichting Mathilde Elise; Erasmus Stichting; Gilles Hondius Foundation; Stichting Aelwijn Florisz; Stichting Aerarium Sanctius; Stichting van Ommeren/De Voogt; Verhagen Stichting; Stichting Swart-van Essen	Internal Grant Erasmus MC for Integrative Medicine; Stichting Coolsingel; Stichting Mathilde Elise; Erasmus Stichting; Gilles Hondius Foundation; Stichting Aelwijn Florisz; Stichting Aerarium Sanctius; Stichting van Ommeren/De Voogt; Verhagen Stichting; Stichting Swart-van Essen	The following parties contributed funding to this study: Internal Grant Erasmus MC for Integrative Medicine, Stichting Coolsingel, Stichting Mathilde Elise, Erasmus Stichting, Gilles Hondius Foundation, Stichting Aelwijn Florisz, Stichting Aerarium Sanctius, Stichting van Ommeren/De Voogt, Verhagen Stichting, Stichting Swart-van Essen. The funders had no role in study design, data collection and …	Alipour Z, 2013, COMPLEMENT THER CLIN, V19, P128, DOI 10.1016/j.ctcp.2013.02.007; Allen KA, 2013, ADV NEONAT CARE, V13, P349, DOI 10.1097/ANC.0b013e3182a0278b; ALS H, 1986, PEDIATRICS, V78, P1123; Als H.A., 1984, Manual for the naturalistic observation of newborn behavior (preterm and fullterm infants); Amini E, 2013, J Neonatal Perinatal Med, V6, P295, DOI 10.3233/NPM-1371313; [Anonymous], 1974,…	49	51	53	2	49	PUBLIC LIBRARY SCIENCE	SAN FRANCISCO	1160 BATTERY STREET, STE 100, SAN FRANCISCO, CA 94111 USA	1932-6203			PLOS ONE	PLoS One	2025-09-08	2016	11	9
J	Yinger, OS; Gooding, LF				Yinger, Olivia Swedberg; Gooding, Lori F.			A Systematic Review of Music-Based Interventions for Procedural Support	JOURNAL OF MUSIC THERAPY			English	Review						music therapy; music medicine; medical procedure; pain; anxiety	RANDOMIZED CLINICAL-TRIAL; STRESS REDUCTION; RELAXATION MUSIC; PATIENTS ANXIETY; STATE ANXIETY; LIVE MUSIC; PAIN; THERAPY; COLONOSCOPY; DECREASES	Background: Individuals undergoing medical procedures frequently experience pain and anxiety. Music-based interventions have the potential to help alleviate these symptoms. Objective: This review investigated the effects of music-based interventions (music therapy and music medicine) on pain and anxiety in children and adults undergoing medical procedures. Methods: This systematic review examined…	[Yinger, Olivia Swedberg; Gooding, Lori F.] Univ Kentucky, Lexington, KY 40506 USA	University of Kentucky	Yinger, OS (通讯作者)，Univ Kentucky, 105 Fine Arts Bldg, Lexington, KY 40506 USA.	Olivia.yinger@uky.edu		Gooding, Lori/0000-0001-5525-7880				Akobeng AK, 2005, ARCH DIS CHILD, V90, P845, DOI 10.1136/adc.2004.058230; American Music Therapy Association, 2014, WHAT IS MUS THER; Andrada JMLC, 2004, EUR J GASTROEN HEPAT, V16, P1381, DOI 10.1097/00042737-200412000-00024; ARTS SE, 1994, PEDIATRICS, V93, P797; Balan R, 2009, INDIAN J PEDIATR, V76, P469, DOI 10.1007/s12098-009-0089-y; Bally Kathy, 2003, Crit Care Nurse, V23, P50; Bampton P, 199…	70	51	63	3	45	OXFORD UNIV PRESS INC	CARY	JOURNALS DEPT, 2001 EVANS RD, CARY, NC 27513 USA	0022-2917	2053-7395		J MUSIC THER	J. Music Ther.	SPR	2015	52	1
J	Hauck, M; Metzner, S; Rohlffs, F; Lorenz, J; Engel, AK				Hauck, Michael; Metzner, Susanne; Rohlffs, Fiona; Lorenz, Juergen; Engel, Andreas K.			The influence of music and music therapy on pain-induced neuronal oscillations measured by magnetencephalography	PAIN			English	Article						Chronic pain; Gamma band; MEG; Music; Oscillations; Pain; Pain therapy	BRAIN; STIMULATION; PERCEPTION; ANALGESIA; ATTENTION; CORTEX	Modern forms of music therapy are clinically established for various therapeutic or rehabilitative goals, especially in the treatment of chronic pain. However, little is known about the neuronal mechanisms that underlie pain modulation by music. Therefore, we attempted to characterize the effects of music therapy on pain perception by comparing the effects of 2 different therapeutic concepts, ref…	[Hauck, Michael; Rohlffs, Fiona; Engel, Andreas K.] Univ Med Ctr Hamburg Eppendorf, Dept Neurophysiol & Pathophysiol, D-20246 Hamburg, Germany; [Hauck, Michael] Univ Med Ctr Hamburg Eppendorf, Dept Neurol, D-20246 Hamburg, Germany; [Metzner, Susanne] Magdeburg Stendal Univ Appl Sci, Dept Social & Hlth Sci, Magdeburg, Germany; [Rohlffs, Fiona] Univ Med Ctr Hamburg Eppendorf, Dept Vasc Med, D-20246…	University of Hamburg; University Medical Center Hamburg-Eppendorf; University of Hamburg; University Medical Center Hamburg-Eppendorf; University of Hamburg; University Medical Center Hamburg-Eppendorf	Hauck, M (通讯作者)，Univ Med Ctr Hamburg Eppendorf, Dept Neurol, Martinistr 52, D-20246 Hamburg, Germany.	hauck@uke.de	Engel, Andreas/AAH-6384-2019; Lorenz, Juergen/H-1888-2018; Engel, Andreas K./C-7781-2012	Engel, Andreas K./0000-0003-4899-8466	European Union [NEST-PATH-043457, ERC-2010-AdG-269716]; German Federal Ministry of Education and Research (Neuroimage Nord)	European Union(European Union (EU)); German Federal Ministry of Education and Research (Neuroimage Nord)	This work was supported by Grants from the European Union (NEST-PATH-043457, ERC-2010-AdG-269716) and the German Federal Ministry of Education and Research (Neuroimage Nord).	[Anonymous], COCHRANE DATABASE SY; Benjamini Y, 2001, BEHAV BRAIN RES, V125, P279, DOI 10.1016/S0166-4328(01)00297-2; Bingel U, 2006, PAIN, V120, P8, DOI 10.1016/j.pain.2005.08.027; Blood AJ, 1999, NAT NEUROSCI, V2, P382, DOI 10.1038/7299; BROMM B, 1983, METHOD FIND EXP CLIN, V5, P545; Cheyne DL, 2003, COGNITIVE BRAIN RES, V17, P599, DOI 10.1016/S0926-6410(03)00173-3; Dileo C, 1999, ENTRAINMENT R…	37	50	57	1	64	LIPPINCOTT WILLIAMS & WILKINS	PHILADELPHIA	TWO COMMERCE SQ, 2001 MARKET ST, PHILADELPHIA, PA 19103 USA	0304-3959	1872-6623		PAIN	Pain	APR	2013	154	4
J	Lin, PC; Lin, ML; Huang, LC; Hsu, HC; Lin, CC				Lin, Pi-Chu; Lin, Man-Ling; Huang, Li-Ching; Hsu, Hsiu-Chu; Lin, Chiong-Chu			Music therapy for patients receiving spine surgery	JOURNAL OF CLINICAL NURSING			English	Article						anxiety; music therapy; nurses; nursing; pain; spinal surgery	PREOPERATIVE ANXIETY; REQUIREMENTS; INTERVENTION; PAIN	Aims and objectives. The aim of this study was to evaluate the effects of music therapy on anxiety, postoperative pain and physiological reactions to emotional and physical distress in patients undergoing spinal surgery. Background. Surgery-related anxiety and pain are the greatest concern of surgical patients, especially for those undergoing major procedures. Design. A quasi-experimental study d…	[Lin, Pi-Chu] Taipei Med Univ, Sch Nursing, Coll Nursing, Taipei 110, Taiwan; [Lin, Man-Ling; Huang, Li-Ching; Hsu, Hsiu-Chu; Lin, Chiong-Chu] Taipei Vet Gen Hosp, Dept Nursing, Taipei, Taiwan	Taipei Medical University; Taipei Veterans General Hospital	Lin, PC (通讯作者)，Taipei Med Univ, Sch Nursing, Coll Nursing, 250 Wuxing St, Taipei 110, Taiwan.	pclin02@gmail.com	HUANG, LI CHING/HZM-2951-2023		Taipei Veterans General Hospital [V95B2-004]	Taipei Veterans General Hospital(Taipei Veterans General Hospital)	This project was financially sponsored by the Taipei Veterans General Hospital (Grant No. V95B2-004). We appreciate the assistance of all nursing personnel in the research ward for the successful completion of this research, and we hereby thank all the patients who participated in this research for their cooperation.	Acute Pain Management Guideline Panel, 1992, AC PAIN MAN SURG MED; Avers L, 2007, CLIN PEDIATR, V46, P575, DOI 10.1177/0009922806294846; Bechtold ML, 2009, DIGEST DIS SCI, V54, P19, DOI 10.1007/s10620-008-0312-0; Bridwell K H., 1997, The textbook of spinal surgery, V2nd; Brown Amanda K, 2004, Best Pract Res Clin Anaesthesiol, V18, P703, DOI 10.1016/j.bpa.2004.05.004; Brunges Michele J, 2003, AORN…	37	50	60	1	23	WILEY	HOBOKEN	111 RIVER ST, HOBOKEN 07030-5774, NJ USA	0962-1067	1365-2702		J CLIN NURS	J. Clin. Nurs.	APR	2011	20	45846
J	Bradt, J; Dileo, C; Myers-Coffman, K; Biondo, J				Bradt, Joke; Dileo, Cheryl; Myers-Coffman, Katherine; Biondo, Jacelyn			Music interventions for improving psychological and physical outcomes in people with cancer	COCHRANE DATABASE OF SYSTEMATIC REVIEWS			English	Review							RANDOMIZED CONTROLLED-TRIAL; BONE-MARROW-TRANSPLANTATION; STEM-CELL TRANSPLANTATION; QUALITY-OF-LIFE; BREAST-CANCER; PALLIATIVE CARE; ADJUVANT CHEMOTHERAPY; RADICAL-MASTECTOMY; RADIATION-THERAPY; SUPPORTIVE MUSIC	Background This is an update of the review published on the Cochrane Library in 2016, Issue 8. Having cancer may result in extensive emotional, physical and social suffering. Music interventions have been used to alleviate symptoms and treatment side effects in people with cancer. This review includes music interventions defined as music therapy offered by trained music therapists, as well as mus…	[Bradt, Joke; Biondo, Jacelyn] Drexel Univ, Coll Nursing & Hlth Profess, Dept Creat Arts Therapies, Philadelphia, PA 19104 USA; [Dileo, Cheryl] Temple Univ, Boyer Coll Mus & Dance, Dept Mus Therapy, Philadelphia, PA USA; [Dileo, Cheryl] Temple Univ, Boyer Coll Mus & Dance, Arts & Qual Life Res Ctr, Philadelphia, PA USA; [Myers-Coffman, Katherine] Molloy Coll, Dept Mus, Rockville Ctr, NY USA; [Bio…	Drexel University; Pennsylvania Commonwealth System of Higher Education (PCSHE); Temple University; Pennsylvania Commonwealth System of Higher Education (PCSHE); Temple University; Lesley University	Bradt, J (通讯作者)，Drexel Univ, Coll Nursing & Hlth Profess, Dept Creat Arts Therapies, Philadelphia, PA 19104 USA.	jbradt@drexel.edu	bradt, joke/C-5930-2014		Drexel University, USA; State of Pennsylvania Formula Fund, USA; Drexel University	Drexel University, USA; State of Pennsylvania Formula Fund, USA; Drexel University	Internal sourcesDrexel University, USADrexel University provided financial support for a research assistant to assist with the update of this reviewExternal sourcesState of Pennsylvania Formula Fund, USA	Akombo D, 2006, THESIS; Alam M, 2016, J AM ACAD DERMATOL, V75, P585, DOI 10.1016/j.jaad.2016.02.1143; Alcantara-Silva TR, 2018, INTEGR CANCER THER, V17, P628, DOI 10.1177/1534735418757349; [Anonymous], CHIN J CANC PREV TRE; [Anonymous], 1989, THESIS; [Anonymous], FOCUS ALTERNATIVE CO; [Anonymous], CHINESE J CLIN REHAB; [Anonymous], THESIS; [Anonymous], THESIS; [Anonymous], 2010, THESIS; [Anonymou…	238	49	52	15	73	WILEY	HOBOKEN	111 RIVER ST, HOBOKEN 07030-5774, NJ USA	1469-493X	1361-6137		COCHRANE DB SYST REV	Cochrane Database Syst Rev.		2021		10
J	Romito, B; Jewell, J; Jackson, M				Romito, Barbara; Jewell, Jennifer; Jackson, Meredith		Assoc Child Life Professionals	Child Life Services	PEDIATRICS			English	Article							RANDOMIZED CONTROLLED-TRIAL; REDUCE PAIN; DISTRACTION CARDS; MUSIC-THERAPY; PLAY; INTERVENTION; ANXIETY; DISTRESS; SPECIALISTS; ANESTHESIA	Child life programs are an important component of pediatric hospital-based care; they address the psychosocial concerns that accompany hospitalization and other health care experiences. Child life specialists focus on the optimal development and well-being of infants, children, adolescents, and young adults while promoting coping skills and minimizing the adverse effects of hospitalization, healt…	[Romito, Barbara] Robert Wood Johnson Univ Hosp, Bristol Myers Squibb Childrens Hosp, Child Life Program, New Brunswick, NJ 08901 USA; [Jewell, Jennifer; Jackson, Meredith] Maine Med Ctr, Barbara Bush Childrens Hosp, Portland, ME 04102 USA	Rutgers University System; Rutgers University New Brunswick; Rutgers University Biomedical & Health Sciences; Bristol-Myers Squibb; Maine Medical Center	Romito, B (通讯作者)，Robert Wood Johnson Univ Hosp, Bristol Myers Squibb Childrens Hosp, Child Life Program, New Brunswick, NJ 08901 USA.	Barbara.Romito@rwjbh.org						Accreditation Council for Graduate Medical Education, 2007, PROGR REQ GRAD MED E; Amer Acad Pediat, 2011, PEDIATRICS, V128, P182, DOI 10.1542/peds.2011-0969; [Anonymous], NAT SURV CHILDR SPEC; [Anonymous], 2010, Advancing effective communication, cultural competence, and patient- and family-centered care: A roadmap for hospitals; [Anonymous], 2006, J ASS VASCULAR ACCES; Association of Child Life …	92	49	60	9	28	AMER ACAD PEDIATRICS	ELK GROVE VILLAGE	141 NORTH-WEST POINT BLVD,, ELK GROVE VILLAGE, IL 60007-1098 USA	0031-4005	1098-4275		PEDIATRICS	Pediatrics	JAN	2021	147	1
J	Oelkers-Ax, R; Leins, A; Parzer, P; Hillecke, T; Bolay, HV; Fischer, J; Bender, S; Hermanns, U; Resch, F				Oelkers-Ax, Rieke; Leins, Anne; Parzer, Peter; Hillecke, Thomas; Bolay, Hans V.; Fischer, Jochen; Bender, Stephan; Hermanns, Uta; Resch, Franz			Butterbur root extract and music therapy in the prevention of childhood migraine: An explorative study	EUROPEAN JOURNAL OF PAIN			English	Article						migraine prophylaxis; children; butterbur root extract; music therapy; efficacy	PROPHYLACTIC TREATMENT; PETASITES-HYBRIDUS; CONTROLLED TRIALS; DOUBLE-BLIND; CHILDREN; HEADACHE; PREVALENCE; ADOLESCENTS; BIOFEEDBACK	Background: Migraine is very common in school-aged children, but despite a number of pharmacological and non-pharmacological options for prophylaxis, randomized controlled evidence in children is small. Evidence-based prophylactic drugs may have considerable side effects. Objective: This study was to assess efficacy of a butterbur root extract (Petadolex(R)) and music therapy in primary school ch…	[Oelkers-Ax, Rieke; Parzer, Peter; Fischer, Jochen; Bender, Stephan; Hermanns, Uta; Resch, Franz] Heidelberg Univ, Dept Child & Adolescent Psychiat, D-69115 Heidelberg, Germany; [Leins, Anne] German Ctr Mus Therapy Res, DZM eV, Viktor Dulger Inst, Deutsch Zentrum Musiktherapieforsch, Heidelberg, Germany; [Hillecke, Thomas; Bolay, Hans V.] Univ Appl Sci Heidelberg, SRH Grp, Hsch Diensteistungmanag…	Ruprecht Karls University Heidelberg	Oelkers-Ax, R (通讯作者)，Heidelberg Univ, Dept Child & Adolescent Psychiat, Blumenstr 8, D-69115 Heidelberg, Germany.	rieke_oelkers@med.uni-heidelberg.de	Bender, Stephan/AAT-1266-2021	Oelkers-Ax, Rieke/0009-0001-4546-0225				ABUAREFEH I, 1994, BRIT MED J, V309, P765, DOI 10.1136/bmj.309.6957.765; ACHENBACH TM, 1991, MANUAL CHILD BEHAV; Berk R., 1990, MODERN METHODS DATA, P292; Bille B, 1997, CEPHALALGIA, V17, P488, DOI 10.1046/j.1468-2982.1997.1704488.x; Charlton E, 1995, Pain, V63, P277, DOI 10.1016/0304-3959(95)90040-3; Costello EJ, 1996, ARCH GEN PSYCHIAT, V53, P1129; Damen L, 2006, CEPHALALGIA, V26, P497, DOI 10.…	52	49	53	0	17	WILEY	HOBOKEN	111 RIVER ST, HOBOKEN 07030-5774, NJ USA	1090-3801	1532-2149		EUR J PAIN	Eur. J. Pain	APR	2008	12	3
J	Li, JY; Zhou, L; Wang, YG				Li, Jinyi; Zhou, Liang; Wang, Yungui			The effects of music intervention on burn patients during treatment procedures: a systematic review and meta-analysis of randomized controlled trials	BMC COMPLEMENTARY AND ALTERNATIVE MEDICINE			English	Article						Music intervention; Burn patients; Pain; Anxiety; Meta-analysis; Systematic review	PEDIATRIC-PATIENTS; PAIN RELIEF; THERAPY; ANXIETY; RELAXATION; ADULTS; INJURY	Background: The treatment of burn patients is very challenging because burn injuries are one of the most severe traumas that can be experienced. The effect of music therapy on burn patients has been widely reported, but the results have been inconsistent. Thus, we performed a systematic review and meta-analysis of randomized controlled trials in burn patients to determine the effect of music duri…	[Li, Jinyi] Third Mil Med Univ, Dept Humanities & Social Sci, Chongqing, Peoples R China; [Zhou, Liang] Third Mil Med Univ, Daping Hosp, Res Inst Field Surg, Chongqing, Peoples R China; [Zhou, Liang] Third Mil Med Univ, Chongqing 400038, Peoples R China	Army Medical University; Army Medical University; Army Medical University	Wang, YG (通讯作者)，Third Mil Med Univ, Chongqing 400038, Peoples R China.	c_q2014@163.com			Chongqing Youth Social Science Project [2014QNYS35.]	Chongqing Youth Social Science Project	This research was supported by 2014 Chongqing Youth Social Science Projects, Grant Reference Number: 2014QNYS35.	[Anonymous], J CHIN METALLURGICAL; [Anonymous], J BURN CARE RES; [Anonymous], CHIN REHABIL; [Anonymous], INTRO MUSIC THERAPY; [Anonymous], J FUJIAN MED; [Anonymous], MOD HOSP; [Anonymous], NURS PRACT RES; [Anonymous], J JILING MED; [Anonymous], CHIN J CLIN RATION D; [Anonymous], MOD MED HLTH; [Anonymous], CHIN J REHABIL THEOR; [Anonymous], COCHRANE DATABASE SY; [Anonymous], THESIS; Carrougher GJ,…	49	48	54	1	33	BMC	LONDON	CAMPUS, 4 CRINAN ST, LONDON N1 9XW, ENGLAND		1472-6882		BMC COMPLEM ALTERN M	BMC Complement. Altern. Med.	2025-03-17	2017	17
J	Aydin, D; Sahiner, NC				Aydin, Diler; Sahiner, Nejla Canbulat			Effects of music therapy and distraction cards on pain relief during phlebotomy in children	APPLIED NURSING RESEARCH			English	Article						Distraction cards; Music therapy; Pain management; Phlebotomy; Procedural pain	PROCEDURAL PAIN; REDUCE PAIN; VENIPUNCTURE; MANAGEMENT; EFFICACY; ANXIETY	Aim: To investigate three different distraction methods (distraction cards, listening to music, and distraction cards + music) on pain and anxiety relief in children during phlebotomy. Methods: This study was a prospective, randomized, controlled trial. The sample consisted of children aged 7 to 12 years who required blood tests. The children were randomized into four groups, distraction cards, m…	[Aydin, Diler] Bandirma Onyedi Eylul Univ, Fac Hlth Sci, Dept Pediat Nursing, Bandirma, Turkey; [Sahiner, Nejla Canbulat] Karamanoglu Mehmetbey Univ, Sch Hlth, Dept Pediat Nursing, Karaman, Turkey	Bandirma Onyedi Eylul University; Karamanoglu Mehmetbey University	Aydin, D (通讯作者)，Bandirma Onyedi Eylul Univ, Fac Hlth Sci, TR-10200 Bandirma Balikesir, Turkey.	dileraydin@gmail.com; ncanbulat@gmail.com	Yılmaz, Diler/F-9630-2013; Canbulat Şahiner, Nejla/AAK-5403-2021	Yilmaz, Diler/0000-0003-4043-0411; CANBULAT SAHINER, Nejla/0000-0003-3322-5372				[Anonymous], ACTA PAEDIAT; [Anonymous], INT J RECENT SCI RES; [Anonymous], PAIN MANAGEMENT NURS; [Anonymous], 2015, J CHILD HEALTH CARE; [Anonymous], 2015, J Nurs Educ Pract, DOI DOI 10.5430/JNEP.V5N4P32; [Anonymous], EUROPEAN J PEDIAT; Bahorski JS, 2015, INT J NURS STUD, V52, P1553, DOI 10.1016/j.ijnurstu.2015.05.014; Balan R, 2009, INDIAN J PEDIATR, V76, P469, DOI 10.1007/s12098-009-0089-y; BUC…	30	48	56	0	41	W B SAUNDERS CO-ELSEVIER INC	PHILADELPHIA	1600 JOHN F KENNEDY BOULEVARD, STE 1800, PHILADELPHIA, PA 19103-2899 USA	0897-1897	1532-8201		APPL NURS RES	Appl. Nurs. Res.	FEB	2017	33
J	Simavli, S; Gumus, I; Kaygusuz, I; Yildirim, M; Usluogullari, B; Kafali, H				Simavli, Serap; Gumus, Ilknur; Kaygusuz, Ikbal; Yildirim, Melahat; Usluogullari, Betul; Kafali, Hasan			Effect of Music on Labor Pain Relief, Anxiety Level and Postpartum Analgesic Requirement: A Randomized Controlled Clinical Trial	GYNECOLOGIC AND OBSTETRIC INVESTIGATION			English	Article						Analgesic requirement; Anxiety; Labor pain; Maternal hemodynamics; Music therapy	THERAPY; RELAXATION; DELIVERY; MOTHERS; WOMEN	Background/Aims: The control of labor pain and the prevention of suffering are major concerns of clinicians and their patients. The aim of this study was to evaluate the effect of music on labor pain and anxiety, maternal hemodynamics, fetal-neonatal parameters and postpartum analgesic requirement in primiparous women. Methods: Overall, 156 primiparous women who expected vaginal delivery were rec…	[Simavli, Serap] Pamukkale Univ, Sch Med, Dept Obstet & Gynecol, Denizli, Turkey; [Gumus, Ilknur; Kaygusuz, Ikbal; Yildirim, Melahat; Usluogullari, Betul; Kafali, Hasan] Turgut Ozal Univ, Sch Med, Dept Obstet & Gynecol, Ankara, Turkey; [Simavli, Serap] Harvard Univ, Sch Med, Brigham & Womens Hosp, Lab Reprod Endocrinol, Boston, MA 02115 USA	Pamukkale University; Turgut Ozal University; Harvard University; Brigham & Women's Hospital; Harvard Medical School	Simavli, S (通讯作者)，Harvard Univ, Sch Med, Brigham & Womens Hosp, Lab Reprod Endocrinol, Boston, MA 02115 USA.	serapsimavli@yahoo.com	Simavli, Serap/ABG-2440-2020					[Anonymous], AORN J; Browning CA, 2000, BIRTH-ISS PERINAT C, V27, P272, DOI 10.1046/j.1523-536x.2000.00272.x; Casati D, 2014, PLOS ONE, V9, DOI 10.1371/journal.pone.0094557; Chang MY, 2008, J CLIN NURS, V17, P2580, DOI 10.1111/j.1365-2702.2007.02064.x; CLARK ME, 1981, J MUSIC THER, V18, P88, DOI 10.1093/jmt/18.2.88; Dunn Kelly, 2004, Nurs Stand, V18, P33; Durham L, 1986, J Obstet Gynecol Neonatal…	32	48	51	2	28	KARGER	BASEL	ALLSCHWILERSTRASSE 10, CH-4009 BASEL, SWITZERLAND	0378-7346	1423-002X		GYNECOL OBSTET INVES	Gynecol.Obstet.Invest.		2014	78	4
J	Bradt, J; Dileo, C				Bradt, J.; Dileo, C.			被撤回的出版物: Music therapy for end-of-life care (Retracted Article)	COCHRANE DATABASE OF SYSTEMATIC REVIEWS			English	Review; Retracted Publication							PALLIATIVE CARE; HOSPICE	Background Music therapy in end-of-life care aims to improve a person's quality of life by helping relieve symptoms, addressing psychological needs, offering support, facilitating communication, and meeting spiritual needs. In addition, music therapists assist family and caregivers with coping, communication, and grief/bereavement. Objectives To examine effects of music therapy with standard care…	[Bradt, J.; Dileo, C.] Temple Univ, Arts & Qual Life Res Ctr, Boyer Coll Mus & Dance, Philadelphia, PA 19122 USA; [Dileo, C.] Temple Univ, Dept Mus Therapy, Boyer Coll Mus & Dance, Philadelphia, PA 19122 USA	Pennsylvania Commonwealth System of Higher Education (PCSHE); Temple University; Pennsylvania Commonwealth System of Higher Education (PCSHE); Temple University	Bradt, J (通讯作者)，Temple Univ, Arts & Qual Life Res Ctr, Boyer Coll Mus & Dance, Presser Hall,2001 N 13 St, Philadelphia, PA 19122 USA.	jbradt@temple.edu	bradt, joke/C-5930-2014	Bradt, Joke/0000-0001-7313-9829	State of Pennsylvania Formula Fund, USA	State of Pennsylvania Formula Fund, USA	External sourcesState of Pennsylvania Formula Fund, USA.	ABBOTT E, 1995, THESIS W MICHIGAN U; [Anonymous], 2001, SYSTEMATIC REV HLTH; [Anonymous], 2005, MED MUSIC THERAPY ME; [Anonymous], 2007, PRINCIPLES PRACTICE; [Anonymous], REV MAN REVMAN COMP; BROWN JL, 2006, THESIS FLORIDA STATE; CALOVINI BS, 1993, THESIS CASE W RESERV; CHOI YK, 2007, THESIS U KANSAS; CURTIS SL, 1986, J MUSIC THER, V23, P10, DOI 10.1093/jmt/23.1.10; Demmer Craig, 2004, J Palliat …	49	48	60	1	41	WILEY	HOBOKEN	111 RIVER ST, HOBOKEN 07030-5774, NJ USA	1469-493X	1361-6137		COCHRANE DB SYST REV	Cochrane Database Syst Rev.		2010		1
J	Legere, LE; McNeill, S; Martin, LS; Acorn, M; An, DN				Legere, Laura E.; McNeill, Susan; Martin, Lori Schindel; Acorn, Michelle; An, Diana			Nonpharmacological approaches for behavioural and psychological symptoms of dementia in older adults: A systematic review of reviews	JOURNAL OF CLINICAL NURSING			English	Review						behavioural and psychological symptoms of dementia; behaviours; dementia; older adults; systematic review	NEUROPSYCHIATRIC SYMPTOMS; MUSIC-THERAPY; INTERVENTIONS; PEOPLE; MANAGEMENT; STAFF; CARE	Aims and objectives: To review the evidence on nonpharmacological approaches to care for behavioural and psychological symptoms of dementia in older adults. Background: Dementia is increasing in worldwide prevalence and can have severe and life-altering impacts on older adults. Behavioural and psychological symptoms of dementia can occur as a result of unmet needs and are distressing for family a…	[Legere, Laura E.; McNeill, Susan; An, Diana] RNAO, Toronto, ON, Canada; [Martin, Lori Schindel] Ryerson Univ, Daphne Cockwell Sch Nursing, Toronto, ON, Canada; [Acorn, Michelle] Univ Toronto, Lawrence S Bloomberg Fac Nursing, Toronto, ON, Canada	Toronto Metropolitan University; University of Toronto	Legere, LE (通讯作者)，RNAO, Toronto, ON, Canada.	llegere@rnao.ca	Acorn, Michelle/LGZ-9387-2024; Martin, Lori/ADG-1268-2022	Legere, Laura/0000-0003-2911-6341	Ontario Ministry of Health and Long-Term Care	Ontario Ministry of Health and Long-Term Care(Ontario Ministere de la Sante et des Soins de longue duree (MSSLD))	This work was funded by the Ontario Ministry of Health and Long-Term Care. All work produced by RNAO is editorially independent from its funding source.	[Anonymous], AMSTAR CHECKL; [Anonymous], DEM AM COMPL EV ONT; [Anonymous], OTH DEM; [Anonymous], 2014, Joanna Briggs Institute reviewers' manual; [Anonymous], CAR STRAT OLD AD DEL; [Anonymous], 2012, Dementia: A public health policy; [Anonymous], 2011, COCHRANE HDB SYSTEMA; Barbosa A, 2015, AM J ALZHEIMERS DIS, V30, P713, DOI 10.1177/1533317513520213; Blackburn R, 2014, J PSYCHIATR MENT HLT, V21,…	33	47	51	1	39	WILEY	HOBOKEN	111 RIVER ST, HOBOKEN 07030-5774, NJ USA	0962-1067	1365-2702		J CLIN NURS	J. Clin. Nurs.	APR	2018	27	45846
J	Boric, K; Dosenovic, S; Kadic, AJ; Batinic, M; Cavar, M; Urlic, M; Markovina, N; Puljak, L				Boric, Krste; Dosenovic, Svjetlana; Kadic, Antonia Jelicic; Batinic, Marijan; Cavar, Marija; Urlic, Marjan; Markovina, Nikolina; Puljak, Livia			Interventions for postoperative pain in children: An overview of systematic reviews	PEDIATRIC ANESTHESIA			English	Review						analgesia; child; methods; pain management; postoperative pain; review	NONSTEROIDAL ANTIINFLAMMATORY DRUGS; PEDIATRIC CAUDAL ANESTHESIA; METHODOLOGICAL QUALITY; REGIONAL ANESTHESIA; EPIDURAL ANALGESIA; CLINICAL-PRACTICE; METAANALYSIS; DEXMEDETOMIDINE; EFFICACY; MANAGEMENT	The aim of this study was to conduct an overview of systematic reviews that summarizes the results about efficacy and safety from randomized controlled trials involving the various strategies used for postoperative pain management in children. We searched the Cochrane Database of Systematic Reviews, CINAHL, Database of Reviews of Effect, Embase, MEDLINE, and PsycINFO from the earliest date to Jan…	[Boric, Krste; Batinic, Marijan; Markovina, Nikolina; Puljak, Livia] Univ Split, Lab Pain Res, Sch Med, Split, Croatia; [Dosenovic, Svjetlana] Univ Hosp Ctr Split, Dept Anesthesiol & Intens Care, Split, Croatia; [Kadic, Antonia Jelicic] Univ Hosp Ctr Split, Dept Pediat, Split, Croatia; [Urlic, Marjan] Univ Hosp Ctr Split, Dept Radiol, Split, Croatia; [Urlic, Marjan] Univ Hosp Ctr Split, Dept Thor…	University of Split; University of Split; University of Split; University of Split; University of Split	Boric, K (通讯作者)，Univ Split, Lab Pain Res, Sch Med, Split, Croatia.	krsteboric@live.com	Urlic, Marjan/GRR-9794-2022; Batinić, Marijan/IWU-8072-2023; Puljak, Livia/D-5080-2017; Dosenovic, Svjetlana/D-5991-2017	Batinic, Marijan/0009-0006-2822-725X; Puljak, Livia/0000-0002-8467-6061; Dosenovic, Svjetlana/0000-0003-1708-0767				Afman CE, 2006, OTOLARYNG HEAD NECK, V134, P181, DOI 10.1016/j.otohns.2005.11.010; Anand KJS, 2000, NAT MED, V6, P971, DOI 10.1038/79658; Ansermino M, 2003, PAEDIATR ANAESTH, V13, P561, DOI 10.1046/j.1460-9592.2003.01048.x; Apfelbaum JL, 2003, ANESTH ANALG, V97, P534, DOI 10.1213/01.ANE.0000068822.10113.9E; Ashburn MA, 2012, ANESTHESIOLOGY, V116, P248, DOI 10.1097/ALN.0b013e31823c1030; Astuto M, …	69	47	48	1	22	WILEY	HOBOKEN	111 RIVER ST, HOBOKEN 07030-5774, NJ USA	1155-5645	1460-9592		PEDIATR ANESTH	Pediatr. Anesth.	SEP	2017	27	9
J	Scholz, DS; Rohde, S; Nikmaram, N; Brückner, HP; Grossbach, M; Rollnik, JD; Altenmüller, EO				Scholz, Daniel S.; Rohde, Sonke; Nikmaram, Nikou; Brueckner, Hans-Peter; Grossbach, Michael; Rollnik, Jens D.; Altenmueller, Eckart O.			Sonification of Arm Movements in Stroke Rehabilitation - A Novel Approach in Neurologic Music Therapy	FRONTIERS IN NEUROLOGY			English	Article						sonification; stroke; neurorehabilitation; neuroplasticity; music-supported therapy	FUGL-MEYER ASSESSMENT; BLOCK TEST; INTERVENTIONS; METAANALYSIS; RELIABILITY; DYSFUNCTION; QUALITY; TESTS; SCALE; PAIN	Gross motor impairments are common after stroke, but efficient and motivating therapies for these impairments are scarce. We present an innovative musical sonification therapy, especially designed to retrain patients' gross motor functions. Sonification should motivate patients and provide additional sensory input informing about relative limb position. Twenty-five stroke patients were included i…	[Scholz, Daniel S.; Rohde, Sonke; Nikmaram, Nikou; Brueckner, Hans-Peter; Grossbach, Michael; Altenmueller, Eckart O.] Univ Mus Drama & Media, Inst Mus Physiol & Musicians Med, Hannover, Germany; [Rollnik, Jens D.] Hannover Med Sch MHH, BDH Clin Hessisch Oldendorf, Inst Neurorehabil Res InFo, Teaching Hosp, Hessisch Oldendorf, Germany		Altenmüller, EO (通讯作者)，Univ Mus Drama & Media, Inst Mus Physiol & Musicians Med, Hannover, Germany.	eckart.altenmueller@hmtm-hannover.de	Altenmuller, Eckart/AAB-9948-2021; Scholz, Daniel S./KUC-8616-2024; Großbach, Michael/Z-3526-2019	Grossbach, Michael/0000-0003-1351-0985; Scholz, Daniel S./0000-0002-4880-7773	Hertie Foundation for Neurosciences	Hertie Foundation for Neurosciences	This work was supported by the cortexplorer program of the Hertie Foundation for Neurosciences (http://www.ghst.de/en/neurosciences/cortexplorer/). This paper is part of a Ph.D. of DS at the Center for Systems Neurosciences (ZSN), Hanover, Germany. The authors wish to thank Prof. Alfred Effenberg, Dr. Gerd Schmitz (both at Leibniz University Hanover, Institute of Sport Science), and Prof. Holger …	Altenmüller E, 2009, ANN NY ACAD SCI, V1169, P395, DOI 10.1111/j.1749-6632.2009.04580.x; Amengual JL, 2013, PLOS ONE, V8, DOI 10.1371/journal.pone.0061883; Black M, 2015, OMICS, V19, P451, DOI 10.1089/omi.2015.0083; Bood RJ, 2013, PLOS ONE, V8, DOI 10.1371/journal.pone.0070758; Canny ML, 2009, AM J OCCUP THER, V63, P506, DOI 10.5014/ajot.63.4.506; Chen HM, 2009, NEUROREHAB NEURAL RE, V23, P435, D…	44	47	48	2	31	FRONTIERS MEDIA SA	LAUSANNE	AVENUE DU TRIBUNAL FEDERAL 34, LAUSANNE, CH-1015, SWITZERLAND	1664-2295			FRONT NEUROL	Front. Neurol.	2025-06-30	2016	7
J	Cole, LC; LoBiondo-Wood, G				Cole, Linda C.; LoBiondo-Wood, Geri			Music as an Adjuvant Therapy in Control of Pain and Symptoms in Hospitalized Adults: A Systematic Review	PAIN MANAGEMENT NURSING			English	Review							PERCUTANEOUS CORONARY INTERVENTIONS; C-CLAMP PROCEDURE; SURGERY; ANXIETY; RELAXATION; TRIAL	The objective of this review is to evaluate the evidence regarding the use of music as an adjuvant therapy for pain control in hospitalized adults. The search terms music, music therapy, pain, adults, inpatient, and hospitalized were used to search the Cochrane Library, Cinahl, Medline, Natural Standard, and Scopus databases from January 2005 to March 2011. (A systematic review conducted by the C…	[Cole, Linda C.] Univ Texas Hlth Sci Ctr Houston, Sch Nursing, Houston, TX 77030 USA; [LoBiondo-Wood, Geri] Univ Texas MD Anderson Canc Ctr, Houston, TX 77030 USA	University of Texas System; University of Texas Health Science Center Houston; University of Texas System; UTMD Anderson Cancer Center	Cole, LC (通讯作者)，3939 Allen Rd, Pearland, TX 77584 USA.	lindapaws@gmail.com		Cole, Linda/0000-0003-2952-1654				Allred KD, 2010, PAIN MANAG NURS, V11, P15, DOI 10.1016/j.pmn.2008.12.002; American Society for Pain Management Nursing, 2011, OPT TREATM PAIN PAT; Cepeda MS., 2006, COCHRANE DB SYST REV, V2, P004843; Chan MF, 2006, J ADV NURS, V53, P669, DOI 10.1111/j.1365-2648.2006.03773.x; Chan MF, 2007, HEART LUNG, V36, P431, DOI 10.1016/j.hrtlng.2007.05.003; Cooke M, 2010, INT J NURS PRACT, V16, P125, DOI 10…	21	46	58	0	31	ELSEVIER SCIENCE INC	NEW YORK	360 PARK AVE SOUTH, NEW YORK, NY 10010-1710 USA	1524-9042	1532-8635		PAIN MANAG NURS	Pain Manag. Nurs.	MAR	2014	15	1
J	Pauwels, EKJ; Volterrani, D; Mariani, G; Kostkiewics, M				Pauwels, Ernest K. J.; Volterrani, Duccio; Mariani, Giuliano; Kostkiewics, Magdalena			Mozart, Music and Medicine	MEDICAL PRINCIPLES AND PRACTICE			English	Review						Music; Mozart effect; Neurobiology; Positron emission tomography; Functional magnetic resonance imaging; Emotion; Well-being	EPILEPTIFORM DISCHARGES; SPATIAL PERFORMANCE; PREFERRED MUSIC; BRAIN ACTIVITY; OLDER-PEOPLE; MOOD STATES; THERAPY; DEMENTIA; DEPRESSION; EMOTIONS	According to the first publication in 1993 by Rauscher et al. [Nature 1993; 365: 611], the Mozart effect implies the enhancement of reasoning skills solving spatial problems in normal subjects after listening to Mozart's piano sonata K 448. A further evaluation of this effect has raised the question whether there is a link between music-generated emotions and a higher level of cognitive abilities…	[Pauwels, Ernest K. J.] Univ Med Ctr Leiden, Leiden, Netherlands; [Pauwels, Ernest K. J.; Volterrani, Duccio; Mariani, Giuliano] Univ Pisa, Pisa Med Sch, Pisa, Italy; [Kostkiewics, Magdalena] Jagiellonian Univ, Coll Med, Hosp John Paul II, Krakow, Poland	Leiden University; Leiden University Medical Center (LUMC); University of Pisa; Jagiellonian University; Collegium Medicum Jagiellonian University	Pauwels, EKJ (通讯作者)，Via San Gennaro 79B, IT-55010 Capannori, Italy.	ernestpauwels@gmail.com	Volterrani, Duccio/AAC-6687-2022; Mariani, Giuliano/HDL-8734-2022	Mariani, Giuliano/0000-0002-1900-4488; VOLTERRANI, DUCCIO/0000-0002-9451-3039				Angel LA, 2010, PERCEPT MOTOR SKILL, V110, P1059, DOI 10.2466/04.11.22.PMS.110.C.1059-1064; Angelucci F, 2007, NEUROSCI LETT, V429, P152, DOI 10.1016/j.neulet.2007.10.005; [Anonymous], COCHRANE DATABASE SY, DOI DOI 10.1002/14651858.CD007169.PUB2; Baltes FR, 2011, BRAIN COGNITION, V76, P146, DOI 10.1016/j.bandc.2011.01.012; Bittman B, 2013, MED SCI MONITOR, V19, P139, DOI 10.12659/MSM.883807; Bitt…	116	46	52	1	101	KARGER	BASEL	ALLSCHWILERSTRASSE 10, CH-4009 BASEL, SWITZERLAND	1011-7571	1423-0151		MED PRIN PRACT	Med. Princ. Pract.		2014	23	5
J	Madson, AT; Silverman, MJ				Madson, Amy T.; Silverman, Michael J.			The Effect of Music Therapy on Relaxation, Anxiety, Pain Perception, and Nausea in Adult Solid Organ Transplant Patients	JOURNAL OF MUSIC THERAPY			English	Article							QUALITY-OF-LIFE; PHYSICAL HEALTH; LUNG; RECIPIENTS	Organ transplant recipients characteristically experience low levels of relaxation and high levels of anxiety, pain, and nausea. Although music therapy has demonstrated effectiveness in ameliorating these types of conditions with patients in other areas of medical hospitals, no studies have evaluated the effects of music therapy on solid organ transplant patients. The purpose of this study was to…	[Madson, Amy T.; Silverman, Michael J.] Univ Minnesota, Minneapolis, MN 55455 USA	University of Minnesota System; University of Minnesota Twin Cities	Madson, AT (通讯作者)，Univ Minnesota, Minneapolis, MN 55455 USA.							Blood AJ, 2001, P NATL ACAD SCI USA, V98, P11818, DOI 10.1073/pnas.191355898; Bohachick Patricia, 2002, Clin Nurs Res, V11, P34; Boldt S, 1996, J MUSIC THER, V33, P164, DOI 10.1093/jmt/33.3.164; Dabbs AD, 2003, J HEART LUNG TRANSPL, V22, P1268, DOI 10.1016/S1053-2498(02)01227-5; Dew MA, 2007, AM J TRANSPLANT, V7, P1047, DOI 10.1111/j.1600-6143.2007.01751.x; Evangelista LS, 2003, HEART LUNG, V32, …	23	46	59	1	16	OXFORD UNIV PRESS INC	CARY	JOURNALS DEPT, 2001 EVANS RD, CARY, NC 27513 USA	0022-2917	2053-7395		J MUSIC THER	J. Music Ther.	FAL	2010	47	3
J	Walworth, D; Rurnana, CS; Nguyen, J; Jarred, J				Walworth, Darcy; Rurnana, Christopher S.; Nguyen, Judy; Jarred, Jennifer			Effects of Live Music Therapy Sessions on Quality of Life Indicators, Medications Administered and Hospital Length of Stay for Patients Undergoing Elective Surgical Procedures for Brain	JOURNAL OF MUSIC THERAPY			English	Article							RANDOMIZED CONTROLLED-TRIAL; PREOPERATIVE ANXIETY; IMMUNE-SYSTEM; MOOD CHANGES; SURGERY; TUMOR; PAIN; CRANIOTOMY; IMAGERY; STRESS	The physiological and psychological stress that brain tumor patients undergo during the entire surgical experience can considerably affect several aspects of their hospitalization. The purpose of this study was to examine the effects of live music therapy on quality of life indicators, amount of medications administered and length of stay for persons receiving elective surgical procedures of the …	[Walworth, Darcy; Rurnana, Christopher S.; Nguyen, Judy; Jarred, Jennifer] Florida State Univ, Tallahassee Mem Healthcare, Tallahassee, FL 32306 USA	State University System of Florida; Florida State University	Walworth, D (通讯作者)，Florida State Univ, Tallahassee Mem Healthcare, Tallahassee, FL 32306 USA.							ADER R, 1990, ANNU REV PHARMACOL, V30, P561, DOI 10.1146/annurev.pa.30.040190.003021; Augustin M, 1999, DERMATOL SURG, V25, P868, DOI 10.1046/j.1524-4725.1999.99020.x; BARNASON S, 1995, HEART LUNG, V24, P124, DOI 10.1016/S0147-9563(05)80007-X; Beck S L, 1991, Oncol Nurs Forum, V18, P1327; BLACK PH, 1999, CYTOKINES STRESS IMM; Campbell D. T., 1963, Experimental and Quasi-Experimental Designs for R…	35	46	65	0	19	NATL ASSOC MUSIC THERAPY INC	SILVER SPRING	8455 COLESVILLE RD, STE 1000, SILVER SPRING, MD 20910 USA	0022-2917			J MUSIC THER	J. Music Ther.	FAL	2008	45	3
J	Maindet, C; Burnod, A; Minello, C; George, B; Allano, G; Lemaire, A				Maindet, Caroline; Burnod, Alexis; Minello, Christian; George, Brigitte; Allano, Gilles; Lemaire, Antoine			Strategies of complementary and integrative therapies in cancer-related painattaining exhaustive cancer pain management	SUPPORTIVE CARE IN CANCER			English	Review						Pain management; Personalized management; Multimorphic pain; Cancer pain; Mind-body therapy; Complementary therapies	QUALITY-OF-LIFE; COGNITIVE-BEHAVIORAL THERAPY; RANDOMIZED CONTROLLED-TRIAL; BREAST-CANCER; PHYSICAL-ACTIVITY; LONG-TERM; ALTERNATIVE MEDICINE; STRESS REDUCTION; VIRTUAL-REALITY; MINDFULNESS MEDITATION	PurposeComplementary integrative therapies (CITs) correspond to growing demand in patients with cancer-related pain. This demand needs to be considered alongside pharmaceutical and/or interventional therapies. CITs can be used to cover certain specific pain-related characteristics. The objective of this review is to present the options for CITs that could be used within dynamic, multidisciplinary…	[Maindet, Caroline] Grenoble Alpes Univ Hosp, Pain Management Ctr, Grenoble, France; [Burnod, Alexis] PSL Res Univ, Inst Curie, Dept Support Care, Paris, France; [Minello, Christian] Canc Ctr Georges Francois Leclerc, Anaesthesia Intens Care Dept, Dijon, France; [George, Brigitte] St Louis Hosp, Pain Management Unit, Paris, France; [Allano, Gilles] Mutualist Clin Porte de Orient, Pain Management …	Communaute Universite Grenoble Alpes; Universite Grenoble Alpes (UGA); CHU Grenoble Alpes; UNICANCER; Universite PSL; Institut Curie; UNICANCER; Centre Georges-Francois Leclerc; Assistance Publique Hopitaux Paris (APHP); Universite Paris Cite; Hopital Universitaire Saint-Louis - APHP; CH de Valenciennes	Lemaire, A (通讯作者)，Valenciennes Gen Hosp, Oncol & Med Specialties Dept, Valenciennes, France.	lemaire-a@ch-valenciennes.fr		lemaire, antoine/0000-0002-3612-5388	Kyowa Kirin	Kyowa Kirin	This article was funded by Kyowa Kirin.	Adam R, 2018, BMJ SUPPORT PALLIAT, V8, P204, DOI 10.1136/bmjspcare-2016-001232; Adam R, 2017, BMJ SUPPORT PALLIAT, V7, P373, DOI 10.1136/bmjspcare-2016-001137; [Anonymous], RES PRIOR; [Anonymous], 2016, TAI CHI QI GONG DEPT; [Anonymous], AXES OPPORTUNS EVOLU; [Anonymous], CLIN J PAIN; [Anonymous], MASS THER HLTH PURP; [Anonymous], 2012, SYNTH ENQ NAT 2010 P; [Anonymous], PSYCHOL REHABILITATI; [An…	158	45	50	6	85	SPRINGER	NEW YORK	ONE NEW YORK PLAZA, SUITE 4600, NEW YORK, NY, UNITED STATES	0941-4355	1433-7339		SUPPORT CARE CANCER	Support. Care Cancer	AUG	2019	27	8
J	Gallagher, LM; Lagman, R; Rybicki, L				Gallagher, Lisa M.; Lagman, Ruth; Rybicki, Lisa			Outcomes of Music Therapy Interventions on Symptom Management in Palliative Medicine Patients	AMERICAN JOURNAL OF HOSPICE & PALLIATIVE MEDICINE			English	Article						music therapy; palliative medicine; symptoms; pain; anxiety; mood	PAIN; CARE	Purpose: Evidence has demonstrated the positive effects of music therapy on symptom management for palliative medicine patients. Previous studies have addressed patient needs, with limited discussion involving the relationship between interventions utilized to improve symptoms. The purpose of this study was to understand the impact of music therapy sessions; identify common music therapy goals an…	[Gallagher, Lisa M.] Cleveland Clin, Arts & Med Inst, 1950 Richmond Rd TR308, Lyndhurst, OH 44124 USA; [Gallagher, Lisa M.; Lagman, Ruth] Cleveland Clin, Taussig Canc Inst, Cleveland, OH 44106 USA; [Rybicki, Lisa] Cleveland Clin, Lerner Res Inst, Cleveland, OH 44106 USA	Cleveland Clinic Foundation; Cleveland Clinic Foundation; Cleveland Clinic Foundation	Gallagher, LM (通讯作者)，Cleveland Clin, Arts & Med Inst, 1950 Richmond Rd TR308, Lyndhurst, OH 44124 USA.	gallagl@ccf.org			Kulas Foundation; Jack Belcher Music Therapy Fund	Kulas Foundation; Jack Belcher Music Therapy Fund	The authors disclosed receipt of the following financial support for the research, authorship, and/or publication of this article: The authors wish to thank The Kulas Foundation and the Jack Belcher Music Therapy Fund for financial support which made this research possible.	[Anonymous], 1981, Pain Suppl, V1, pS1; [Anonymous], 2005, WHAT IS MUS THER; [Anonymous], 2017, WMA Declaration of Helsinki-Ethical principles for medical research involving human subjects; Bodian CA, 2001, ANESTHESIOLOGY, V95, P1356, DOI 10.1097/00000542-200112000-00013; Burns DS, 2005, J MUSIC THER, V42, P185, DOI 10.1093/jmt/42.3.185; Clements-Cortés A, 2016, COMPLEMENT THER CLIN, V23, P125, D…	21	45	49	2	67	SAGE PUBLICATIONS INC	THOUSAND OAKS	2455 TELLER RD, THOUSAND OAKS, CA 91320 USA	1049-9091	1938-2715		AM J HOSP PALLIAT ME	Am. J. Hosp. Palliat. Med.	FEB	2018	35	2
J	Yang, M; Li, LJ; Zhu, HL; Alexander, IM; Liu, S; Zhou, W; Ren, XH				Yang, Min; Li, Lingjiang; Zhu, Haili; Alexander, Ivy M.; Liu, Shan; Zhou, Wei; Ren, Xiaohong			<i>Music Therapy</i> To Relieve Anxiety In Pregnant Women On Bedrest: A Randomized, Controlled Trial	MCN-THE AMERICAN JOURNAL OF MATERNAL-CHILD NURSING			English	Article						Music therapy; High-risk pregnancy; Bedrest; Antepartal; Chinese	HIGH-RISK PREGNANCIES; BED REST; RELAXATION; SYMPTOMS; PAIN	Purpose: To explore the effect of music therapy on anxiety alleviation for antepartal women on bedrest in China. Design and Methods: One hundred and twenty patients recruited from one tertiary hospital in Changsha city, China were enrolled in a randomized controlled trial. Women in the experimental group received music therapy for 30 minutes on 3 consecutive days. Usual care participants had a 30…	[Yang, Min; Li, Lingjiang] Cent S Univ, Mental Hlth Inst, Xiangya Hosp 2, Changsha, Hunan, Peoples R China; [Zhu, Haili] Changsha Social Work Coll, Rehabil Dept, Changsha, Hunan, Peoples R China; [Alexander, Ivy M.] Yale Univ, New Haven, CT USA; [Liu, Shan] Chinese Univ Hong Kong, Sch Nursing, Shatin, Hong Kong, Peoples R China; [Zhou, Wei; Ren, Xiaohong] Cent S Univ, Sch Nursing, Changsha, Hunan…	Central South University; Changsha Social Work College; Yale University; Chinese University of Hong Kong; Central South University	Yang, M (通讯作者)，Cent S Univ, Mental Hlth Inst, Xiangya Hosp 2, Changsha, Hunan, Peoples R China.	yangmin426@yahoo.com.cn	LI, Jing/HNB-5575-2023					[Anonymous], COCHRANE DATABASE SY; Cassileth BR, 2005, J CLIN ONCOL, V23, P2590, DOI 10.1200/JCO.2005.11.922; Cassileth BR, 2003, CANCER, V98, P2723, DOI 10.1002/cncr.11842; Chang SC, 2005, RES NURS HEALTH, V28, P453, DOI 10.1002/nur.20102; Chlan L, 1998, HEART LUNG, V27, P169, DOI 10.1016/S0147-9563(98)90004-8; Domar AD, 2005, AM J ROENTGENOL, V184, P445, DOI 10.2214/ajr.184.2.01840445; Geller P…	32	45	50	0	38	LIPPINCOTT WILLIAMS & WILKINS	PHILADELPHIA	TWO COMMERCE SQ, 2001 MARKET ST, PHILADELPHIA, PA 19103 USA	0361-929X	1539-0683		MCN-AM J MATERN-CHIL	MCN-Am. J. Matern.-Child Nurs.	SEP-OCT	2009	34	5
J	Chan, MF				Chan, Moon Fai			Effects of music on patients undergoing a C-clamp procedure after percutaneous coronary interventions: A randomized controlled trial	HEART & LUNG			English	Article							PHYSIOLOGICAL-RESPONSES; ANXIETY; RELAXATION	OBJECTIVE: The study objective was to assess the effect of music on the physiologic and psychologic parameters in patients undergoing application of a C-clamp after percutaneous coronary interventions (PCI). DESIGN: A repeated-measures randomized controlled trial was used. SETTING: The study took place in three intensive care units in Hong Kong. PATIENTS: Sixty-six patients undergoing application…	Kiang Wu Nursing Coll Macau, Macau, Peoples R China	Kiang Wu Nursing College of Macau	Chan, MF (通讯作者)，Kiang Wu Nursing Coll Macau, Est Repouso 35, Macau, Peoples R China.		Chan, Moon Fai/AFK-1967-2022	Chan, Moon Fai/0000-0002-2899-3118				Biley FC, 2000, J CLIN NURS, V9, P668, DOI 10.1046/j.1365-2702.2000.00392.x; Bolwerk C A, 1990, Crit Care Nurs Q, V13, P63; Brito JC, 2001, ARQ BRAS CARDIOL, V76, P374, DOI [10.1590/S0066-782X2001000500003, DOI 10.1590/S0066-782X2001000500003]; Carere RG, 2000, AM HEART J, V139, P52, DOI 10.1016/S0002-8703(00)90308-9; Chlan L, 1998, HEART LUNG, V27, P169, DOI 10.1016/S0147-9563(98)90004-8; Davis …	29	45	56	0	17	MOSBY-ELSEVIER	NEW YORK	360 PARK AVENUE SOUTH, NEW YORK, NY 10010-1710 USA	0147-9563	1527-3288		HEART LUNG	Heart Lung	NOV-DEC	2007	36	6
J	Martin-Saavedra, JS; Vergara-Mendez, LD; Pradilla, I; Vélez-van-Meerbeke, A; Talero-Gutiérrez, C				Sebastian Martin-Saavedra, Juan; Daniela Vergara-Mendez, Laura; Pradilla, Ivan; Velez-van-Meerbeke, Alberto; Talero-Gutierrez, Claudia			Standardizing music characteristics for the management of pain: A systematic review and meta-analysis of clinical trials	COMPLEMENTARY THERAPIES IN MEDICINE			English	Review						Music; Pain; Pain management; Music therapy; Music characteristics	POSTOPERATIVE PAIN; PATIENTS ANXIETY; HOSPITALIZED-PATIENTS; CANCER-PATIENTS; ANALGESIC USE; REDUCE PAIN; THERAPY; INTERVENTION; IMPACT; PERCEPTION	Purpose: To evaluate if music characteristics like tempo, harmony, melody, instrumentation, volume, and pitch, as defined by musical theory, are described in randomized clinical trials (RCTs) evaluating the effects of music listening on the quantified pain perception of adults, and if these characteristics influence music's overall therapeutic effect. Methods: A systematic review and meta-analysi…	[Sebastian Martin-Saavedra, Juan] Univ Rosario, Escuela Med & Ciencias Salud, Clin Res Grp, Carrera 24 63c-69, Bogota, Colombia; [Daniela Vergara-Mendez, Laura; Pradilla, Ivan; Velez-van-Meerbeke, Alberto; Talero-Gutierrez, Claudia] Univ Rosario, Escuela Med & Ciencias Salud, Neurosci Reesearch Grp NeURos, Bogota, Colombia	Universidad del Rosario; Universidad del Rosario	Martin-Saavedra, JS (通讯作者)，Univ Rosario, Escuela Med & Ciencias Salud, Clin Res Grp, Carrera 24 63c-69, Bogota, Colombia.	juans.martin@urosario.edu.co; laura.vergara@urosario.edu.co; ivan.pradilla@urosario.edu.co; alberto.velez@urosario.edu.co; claudia.talero@urosario.edu.co	Martin-Saavedra, Juan Sebastian/IAP-1937-2023; Talero-Gutierrez, Claudia/I-7078-2016; Velez-van-Meerbeke, Alberto/B-2804-2011	Pradilla, Ivan/0000-0002-6065-4781; Martin-Saavedra, Juan Sebastian/0000-0002-4197-5424; Talero-Gutierrez, Claudia/0000-0003-1601-5015; Velez-van-Meerbeke, Alberto/0000-0002-8889-4170				Abraham A, 2014, MUSCLE NERVE, V50, P445, DOI 10.1002/mus.24291; Alam M, 2016, J AM ACAD DERMATOL, V75, P585, DOI 10.1016/j.jaad.2016.02.1143; Allred KD, 2010, PAIN MANAG NURS, V11, P15, DOI 10.1016/j.pmn.2008.12.002; Angioli R, 2014, J MINIM INVAS GYN, V21, P454, DOI 10.1016/j.jmig.2013.07.020; Angulo-Perkins A, 2014, CORTEX, V59, P126, DOI 10.1016/j.cortex.2014.07.013; [Anonymous], MED CLIN; Ar…	95	44	44	3	43	CHURCHILL LIVINGSTONE	EDINBURGH	JOURNAL PRODUCTION DEPT, ROBERT STEVENSON HOUSE, 1-3 BAXTERS PLACE, LEITH WALK, EDINBURGH EH1 3AF, MIDLOTHIAN, SCOTLAND	0965-2299	1873-6963		COMPLEMENT THER MED	Complement. Ther. Med.	DEC	2018	41
J	McConnell, T; Porter, S				McConnell, Tracey; Porter, Sam			Music therapy for palliative care: A realist review	PALLIATIVE & SUPPORTIVE CARE			English	Review						Realist review; Music therapy; Palliative care	CANCER CARE; HOSPICE; HEALTH; PAIN; SPIRITUALITY; LIFE; EXPERIENCES; FRAMEWORK; ONCOLOGY; PEOPLE	Objective: Music therapy has experienced a rising demand as an adjunct therapy for symptom management among palliative care patients. We conducted a realist review of the literature to develop a greater understanding of how music therapy might benefit palliative care patients and the contextual mechanisms that promote or inhibit its successful implementation. Method: We searched electronic databa…	[McConnell, Tracey; Porter, Sam] Queens Univ Belfast, Sch Nursing & Midwifery, Belfast, Antrim, North Ireland	Queens University Belfast	McConnell, T (通讯作者)，Queens Univ Belfast, Sch Nursing & Midwifery, Ctr Med Biol, 97 Lisburn Rd, Belfast BT9 7BL, Antrim, North Ireland.	t.mcconnell@qub.ac.uk	Porter, Sam/JRW-7062-2023	MCCONNELL, Tracey/0000-0003-1292-8597				Aasgaard T., 1999, MUSIC THERAPY PALLIA, P29; Aldridge D., 1999, Music therapy in palliative care: New voices; Amadoru S., 2007, EUR J PALLIAT CARE, V14, P124; [Anonymous], THESIS; Archie P, 2013, SUPPORT CARE CANCER, V21, P2609, DOI 10.1007/s00520-013-1841-4; Blackwood B, 2010, J RES NURS, V15, P511, DOI 10.1177/1744987110373860; Bowers TA, 2014, J HOSP PALLIAT NURS, V16, P231, DOI 10.1097/NJH.0…	83	44	50	3	75	CAMBRIDGE UNIV PRESS	NEW YORK	32 AVENUE OF THE AMERICAS, NEW YORK, NY 10013-2473 USA	1478-9515	1478-9523		PALLIAT SUPPORT CARE	Palliat. Support Care	AUG	2017	15	4
J	Whitehead-Pleaux, AM; Baryza, MJ; Sheridan, RL				Whitehead-Pleaux, Annette M.; Baryza, Mary Jo; Sheridan, Robert L.			The effects of music therapy on pediatric patients' pain and anxiety during donor site dressing change	JOURNAL OF MUSIC THERAPY			English	Article							RELAXING MUSIC; MANAGEMENT; STRESS	The purpose of this study was to assess the effects of music therapy on pain and anxiety in pediatric burn patients during a donor site dressing change. Fourteen subjects were randomly selected to participate in this study. The experiment was conducted in the Reconstructive Unit of Shriners Burns Hospital-Boston. The experimental group's intervention consisted of live music and was compared to a …	St Mary Woods Coll, Saint Mary Of The Woods, IN 47876 USA; Shriners Burns Hosp, Boston, MA USA		Whitehead-Pleaux, AM (通讯作者)，St Mary Woods Coll, 3301 St Mary Rd, Saint Mary Of The Woods, IN 47876 USA.							ALDRIDGE D, 1993, ART PSYCHOTHER, V20, P11, DOI 10.1016/0197-4556(93)90029-2; Anderson K, 2000, RNA, V6, P16, DOI 10.1017/S1355838200001862; [Anonymous], 1985, PENGUIN; [Anonymous], MUSIC MED; Biley FC, 2000, J CLIN NURS, V9, P668, DOI 10.1046/j.1365-2702.2000.00392.x; BOBWERK CAC, 1990, CRITICAL CARE NURSE, V13, P63; Brown C., 1989, MUSIC THERAPY, V8, P47; Chen E, 2000, PEDIATR CLIN N AM, V47, P…	37	43	53	0	18	OXFORD UNIV PRESS INC	CARY	JOURNALS DEPT, 2001 EVANS RD, CARY, NC 27513 USA	0022-2917	2053-7395		J MUSIC THER	J. Music Ther.	SUM	2006	43	2
J	Tang, HK; Chen, LP; Wang, YC; Zhang, YC; Yang, N; Yang, N				Tang, Haoke; Chen, Liping; Wang, Yichun; Zhang, Yongchang; Yang, Nong; Yang, Ning			The efficacy of music therapy to relieve pain, anxiety, and promote sleep quality, in patients with small cell lung cancer receiving platinum-based chemotherapy	SUPPORTIVE CARE IN CANCER			English	Article						Six-step music therapy; Chemotherapy; Anxiety; Pain; Sleep quality; Small cell lung cancer	OF-LIFE; NAUSEA; FATIGUE	Purpose Chemotherapy induces a range of physical and psychological symptoms, including pain, sleep disorders, fatigue, and anxiety. We aimed to assess the efficacy of six-step music therapy in relieving pain and anxiety and improving sleep quality in lung cancer patients receiving platinum-based chemotherapy. Methods Between March 2013 and October 2015, we enrolled a total of 100 patients who wer…	[Tang, Haoke] Guangzhou Med Univ, Dept Nursing, Affiliated Hosp 3, Guangzhou 510150, Guangdong, Peoples R China; [Chen, Liping] Guangzhou Med Univ, Affiliated Hosp 3, Dept Nursing, Guangzhou 510150, Guangdong, Peoples R China; [Wang, Yichun] Guangzhou Med Univ, Affiliated Hosp 3, Dept Crit Care Med, Guangzhou 510150, Guangdong, Peoples R China; [Zhang, Yongchang; Yang, Nong] Hunan Canc Hosp, Dept…	Guangzhou Medical University; Guangzhou Medical University; Guangzhou Medical University; Guangzhou Medical University	Yang, N (通讯作者)，Guangzhou Med Univ, Affiliated Hosp 3, Dept Neurol, 63 Duobao Rd, Guangzhou 510150, Guangdong, Peoples R China.	yangning10029@163.com	wang, yichun/IXW-7812-2023; Zhang, Xinhua/A-3225-2011		Foundation of the Department of Science and Technology of Hunan Province [2012FJ2004]	Foundation of the Department of Science and Technology of Hunan Province	This work was supported by Foundation of the Department of Science and Technology of Hunan Province (NO.2012FJ2004).	Archie P, 2013, SUPPORT CARE CANCER, V21, P2609, DOI 10.1007/s00520-013-1841-4; Bradt J, 2016, COCHRANE DB SYST REV, DOI 10.1002/14651858.CD006911.pub3; Dupuis LL, 2014, PEDIATR BLOOD CANCER, V61, P1506, DOI 10.1002/pbc.25063; Ebneshahidi A, 2008, J ALTERN COMPLEM MED, V14, P827, DOI 10.1089/acm.2007.0752; Ferrer AJ, 2007, J MUSIC THER, V44, P242, DOI 10.1093/jmt/44.3.242; Iwase S, 2015, PLOS ONE…	26	42	42	6	38	SPRINGER	NEW YORK	ONE NEW YORK PLAZA, SUITE 4600, NEW YORK, NY, UNITED STATES	0941-4355	1433-7339		SUPPORT CARE CANCER	Support. Care Cancer	DEC	2021	29	12
J	Liu, HZ; Gao, XR; Hou, YX				Liu, Haizhi; Gao, Xiurong; Hou, Yuxin			Effects of mindfulness-based stress reduction combined with music therapy on pain, anxiety, and sleep quality in patients with osteosarcoma	BRAZILIAN JOURNAL OF PSYCHIATRY			English	Article						Osteosarcoma; mindfulness-based stress reduction (MBSR); music therapy (MT); pain; anxiety; sleep quality	BREAST-CANCER; WOMEN; TRIAL; MEDICINE; CHILDREN; IMPACT; MOOD; MBSR	Objectives: To evaluate the effects of mindfulness-based stress reduction (MBSR) combined with music therapy (MT) on clinical symptoms in patients with osteosarcoma. Methods: Patients diagnosed with osteosarcoma were assessed for eligibility. A total of 101 patients were ultimately randomized into the intervention and control groups. Both groups received routine care. Eight sessions of MBSR and M…	[Liu, Haizhi; Gao, Xiurong; Hou, Yuxin] Liaocheng Peoples Hosp, 67 Dongchang West Rd, Liaocheng 252000, Shandong, Peoples R China		Hou, YX (通讯作者)，Liaocheng Peoples Hosp, 67 Dongchang West Rd, Liaocheng 252000, Shandong, Peoples R China.	lchouyuxin@126.com	Hou, Yuxin/J-3660-2019					Abrams A, 2001, Clin J Oncol Nurs, V5, P222; Bradt J, 2016, COCHRANE DB SYST REV, DOI 10.1002/14651858.CD006911.pub3; Brown HK, 2017, CANCER LETT, V386, P189, DOI 10.1016/j.canlet.2016.11.019; BUYSSE DJ, 1989, PSYCHIAT RES, V28, P193, DOI 10.1016/0165-1781(89)90047-4; Campbell TS, 2012, J BEHAV MED, V35, P262, DOI 10.1007/s10865-011-9357-1; Carlson LE, 2005, INT J BEHAV MED, V12, P278, DOI 10.120…	30	42	49	7	67	ASSOC BRASILEIRA PSIQUIATRIA	SAO PAULO	SUBSCRIPTION DEPARTMENT, RUA PEDRO DE TOLEDO, 967 - CASA 01, SAO PAULO, SP 04039-032 A, BRAZIL	1516-4446	1809-452X		BRAZ J PSYCHIAT	Braz. J. Psychiat.	NOV-DEC	2019	41	6
J	DuBose, J; MacAllister, L; Hadi, K; Sakallaris, B				DuBose, Jennifer; MacAllister, Lorissa; Hadi, Khatereh; Sakallaris, Bonnie			Exploring the Concept of Healing Spaces	HERD-HEALTH ENVIRONMENTS RESEARCH & DESIGN JOURNAL			English	Review						patient; satisfaction; environment; physical; health; outcomes	RANDOMIZED CONTROLLED-TRIAL; QUALITY-OF-LIFE; HEALTH-CARE; CANCER-PATIENTS; MUSIC-THERAPY; LIVED EXPERIENCES; FACILITY DESIGN; MIXED-METHODS; PAIN; ANXIETY	Evidence-based design (EBD) research has demonstrated the power of environmental design to support improved patient, family, and staff outcomes and to minimize or avoid harm in healthcare settings. While healthcare has primarily focused on fixing the body, there is a growing recognition that our healthcare system could do more by promoting overall wellness, and this requires expanding the focus t…	[DuBose, Jennifer; Hadi, Khatereh] Georgia Inst Technol, Atlanta, GA 30332 USA; [MacAllister, Lorissa] Enviah, Grand Rapids, MI USA; [Hadi, Khatereh] HDR Inc, Omaha, NE USA; [Sakallaris, Bonnie] Samueli Inst, Alexandria, VA USA; [Sakallaris, Bonnie] Thought Leadership & Innovat Fdn, Washington, DC USA	University System of Georgia; Georgia Institute of Technology	MacAllister, L (通讯作者)，4765 44th St SE, Grand Rapids, MI 49512 USA.	lorissa@enviah.com	DuBose, Jennifer/K-4736-2019		US Army Medical Research and Materiel Command under the IC4 Program [W81XWH-07-2-0076]	US Army Medical Research and Materiel Command under the IC4 Program	The author(s) disclosed receipt of the following financial support for the research, authorship, and/or publication of this article: This work is supported by the US Army Medical Research and Materiel Command under the IC4 Program, Award Number W81XWH-07-2-0076. The views, opinions and/or findings contained in this report are those of the author(s) and should not be construed as an official Depar…	Boex W, 2012, HOUS CARE SUPPORT, V15, P120, DOI 10.1108/14608791211268554; Bradt J, 2015, SUPPORT CARE CANCER, V23, P1261, DOI 10.1007/s00520-014-2478-7; Brogaard T, 2013, PALLIATIVE MED, V27, P155, DOI 10.1177/0269216312438468; Chlan LL, 2007, AM J CRIT CARE, V16, P141; Cooper L, 2008, RADIOGRAPHY, V14, P184, DOI 10.1016/j.radi.2007.02.001; Crews Douglas E., 2005, Journal of Physiological Anthro…	44	41	48	11	69	SAGE PUBLICATIONS INC	THOUSAND OAKS	2455 TELLER RD, THOUSAND OAKS, CA 91320 USA	1937-5867	2167-5112		HERD-HEALTH ENV RES	Herd-Health Env. Res. Des. J.	JAN	2018	11	1
J	Mehr, SA; Krasnow, MM				Mehr, Samuel A.; Krasnow, Max M.			Parent-offspring conflict and the evolution of infant-directed song	EVOLUTION AND HUMAN BEHAVIOR			English	Review							ADJUNCT DIAGNOSTIC-TEST; ANGELMAN-SYNDROME; PRADER-WILLI; HUMAN SPEECH; VOCAL COMMUNICATION; MOTHERS SPEECH; PAIN THRESHOLD; MUSIC-THERAPY; ORIGINS; MEMORY	We present a theory of the origin and evolution of infant-directed song, a form of music found in many cultures. After examining the ancestral ecology of parent-infant relations, we propose that infant-directed song arose in an evolutionary arms race between parents and infants, stemming from the dynamics of parent-offspring conflict. We describe testable predictions that follow from this theory,…	[Mehr, Samuel A.] Harvard Univ, Grad Sch Educ, Cambridge, MA 02138 USA; [Mehr, Samuel A.; Krasnow, Max M.] Harvard Univ, Dept Psychol, Evolutionary Psychol Lab, 806 William James Hall,33 Kirkland St, Cambridge, MA 02138 USA	Harvard University; Harvard University	Mehr, SA (通讯作者)，Harvard Univ, Dept Psychol, William James Hall 1136,33 Kirkland St, Cambridge, MA 02138 USA.	sam@wjh.harvard.edu		Mehr, Samuel/0000-0002-9400-7718	Harvard University Presidential Scholarship	Harvard University Presidential Scholarship	We are very grateful to Greg Bryant, Deb Lieberman, Steve Pinker, Robert Trivers, and two anonymous reviewers for their extensive and constructive comments on previous versions of this manuscript, which were integral to the development of the ideas we present here. We also thank David Haig, Jason Nemirow, the members of the Harvard Laboratory for Developmental Studies, and the members of the Harv…	[Anonymous], 1996, Grooming, Gossip and the Evolution of Language; [Anonymous], 1977, Talking to children: language input and acquisition; [Anonymous], 2008, Music, language, and the brain; [Anonymous], ETHOLOGICAL STUDIES; [Anonymous], 1999, The genetical theory of natural selection: a complete variorum edition; Bard K., 1994, EARLY DEV PARENTING, V3, P19, DOI 10.1002/edp.2430030104; Bard KA., 2…	165	40	43	0	26	ELSEVIER SCIENCE INC	NEW YORK	STE 800, 230 PARK AVE, NEW YORK, NY 10169 USA	1090-5138	1879-0607		EVOL HUM BEHAV	Evol. Hum. Behav.	SEP	2017	38	5
J	Tola, YO; Chow, KM; Liang, W				Tola, Yetunde Oluwafunmilayo; Chow, Ka Ming; Liang, Wei			Effects of non-pharmacological interventions on preoperative anxiety and postoperative pain in patients undergoing breast cancer surgery: A systematic review	JOURNAL OF CLINICAL NURSING			English	Review						anxiety; breast cancer surgery; non&#8208; medicine; non&#8208; pharmacological; pain	CLINICAL-PRACTICE GUIDELINE; PERSISTENT PAIN; MUSIC-THERAPY; MANAGEMENT; WOMEN; AROMATHERAPY; ANESTHESIA; IMPACT; TRIAL	Background Poorly managed preoperative anxiety and pain were reported to slow the postoperative recovery of breast cancer patients. Thus, proactive management using non-pharmacological interventions becomes essential for decreasing opioid or anxiolytics consumption, anxiety level, pain intensity, postoperative complications and improving patients' haemodynamics and satisfaction with care. Purpose…	[Tola, Yetunde Oluwafunmilayo; Liang, Wei] Chinese Univ Hong Kong, Nethersole Sch Nursing, Hong Kong, Peoples R China; [Tola, Yetunde Oluwafunmilayo; Chow, Ka Ming] Inst Nursing Res, Osogbo, Nigeria	Chinese University of Hong Kong	Chow, KM (通讯作者)，Chinese Univ Hong Kong, Nethersole Sch Nursing, Fac Med, 829 Esther Lee Bldg, Hong Kong, Peoples R China.	kmchow@cuhk.edu.hk	Tola, Yetunde/ABV-1289-2022; Chow, Ka/A-3988-2015; TOLA, Yetunde Oluwafunmilayo/GXI-0412-2022	TOLA, Yetunde Oluwafunmilayo/0000-0001-9408-0694				Anagnostopoulos Fotios., 2015, Encyclopedia of Quality of Life and Well-Being Research and Well-Being Research, V141, P3855, DOI DOI 10.1007/978-94-007-0753-5; Andersen KG, 2015, PAIN, V156, P2413, DOI 10.1097/j.pain.0000000000000298; Andersen KG, 2011, J PAIN, V12, P725, DOI 10.1016/j.jpain.2010.12.005; [Anonymous], 2009, PLOS MED, DOI [DOI 10.1016/j.ijsu.2010.02.007, DOI 10.1371/JOURNAL.PMED.10…	48	39	45	9	39	WILEY	HOBOKEN	111 RIVER ST, HOBOKEN 07030-5774, NJ USA	0962-1067	1365-2702		J CLIN NURS	J. Clin. Nurs.	DEC	2021	30	23-24
J	Lin, CL; Hwang, SL; Jiang, P; Hsiung, NH				Lin, Chiao-Ling; Hwang, Shiow-Li; Jiang, Ping; Hsiung, Nai-Huan			Effect of Music Therapy on Pain After Orthopedic Surgery-A Systematic Review and Meta-Analysis	PAIN PRACTICE			English	Review						music therapy; orthopedic; postoperative pain; meta-analysis; systematic review	POSTOPERATIVE PAIN; PHYSIOLOGICAL-PARAMETERS; BURN PATIENTS; ANXIETY; INTERVENTION; INTENSITY; BIOPSY; CANCER; ADULTS	Background Although music interventions on postoperative pain (POP) have positive effects, limited research has focused on systematic reviews and meta-analyses of its efficacy for orthopedic patients. This systematic review aimed to examine the effects of music therapy on pain after orthopedic surgery. Method The Cochrane Library, PubMed, Cumulative Index to Nursing and Allied Health Literature (…	[Lin, Chiao-Ling; Hwang, Shiow-Li; Hsiung, Nai-Huan] Asia Univ, Dept Nursing, Taichung, Taiwan; [Hwang, Shiow-Li] China Med Univ, China Med Univ Hosp, Dept Med Res, Taichung, Taiwan; [Jiang, Ping] First Peoples Hosp Yunnan Prov, Kunming, Yunnan, Peoples R China	Asia University Taiwan; China Medical University Taiwan; China Medical University Hospital - Taiwan	Hsiung, NH (通讯作者)，1,Lane 67,Jian An St, Hualien, Taiwan.	laineyhsiung@hotmail.com		LIN, Chiao Ling/0000-0002-3014-0237; Hsiung, Naihuan/0000-0001-6417-6601				Allred KD, 2010, PAIN MANAG NURS, V11, P15, DOI 10.1016/j.pmn.2008.12.002; American Music Therapy Association, 2019, DEF QUOT MUS THER; Antall Gloria F, 2004, Orthop Nurs, V23, P335, DOI 10.1097/00006416-200409000-00012; Beaussier M, 2016, ORTHOP TRAUMATOL-SUR, V102, pS121, DOI 10.1016/j.otsr.2015.05.011; Bechtold ML, 2009, DIGEST DIS SCI, V54, P19, DOI 10.1007/s10620-008-0312-0; Bonadies V, 2009…	55	39	43	1	27	WILEY	HOBOKEN	111 RIVER ST, HOBOKEN 07030-5774, NJ USA	1530-7085	1533-2500		PAIN PRACT	Pain Pract.	APR	2020	20	4
J	McNair, C; Campbell, M; Johnston, C; Taddio, A				McNair, Carol; Campbell, Marsha; Johnston, Celeste; Taddio, Anna			Nonpharmacologic Management of Pain During Common Needle Puncture Procedures in Infants Current Research Evidence and Practical Considerations: An Update	CLINICS IN PERINATOLOGY			English	Article						Pain; Needle puncture; Neonates; Nonpharmacologic management; Pain relief; Effectiveness	NEONATAL INTENSIVE-CARE; TO-SKIN CONTACT; REDUCING INJECTION PAIN; FEMALE KANGAROO CARE; PRETERM INFANTS; FACILITATED TUCKING; INVASIVE PROCEDURES; SENSORY SATURATION; SUCROSE ANALGESIA; NEWBORN-INFANTS	Infants undergo painful procedures involving skin puncture as part of routine medical care. Pain from needle puncture procedures is suboptimally managed. Numerous nonpharmacologic interventions are available that may be used for these painful procedures, including swaddling/containment, pacifier/non-nutritive sucking, rocking/holding, breastfeeding and breastmilk, skin-to-skin care, sweet tasting…	[McNair, Carol] Hosp Sick Children, Nursing & Child Hlth Evaluat Sci, 555 Univ Ave, Toronto, ON MSG 1X8, Canada; [Campbell, Marsha] Dalhousie Univ, Fac Hlth Profess, Sch Nursing, Dept Pediat,IWK Hlth Ctr, Halifax, NS, Canada; [Johnston, Celeste] McGill Univ, Ingram Sch Nursing, Montreal, PQ, Canada; [Johnston, Celeste] IWK Hlth Ctr, 5850-5980 Univ Ave, Halifax, NS B3K 6R8, Canada; [Taddio, Anna] …	University of Toronto; Hospital for Sick Children (SickKids); Dalhousie University; McGill University; Dalhousie University; University of Toronto; Hospital for Sick Children (SickKids)	Taddio, A (通讯作者)，Univ Toronto, Hosp Sick Children, Clin Social & Adm Pharm, Leslie Dan Fac Pharm,Child Hlth Evaluat Sci, 144 Coll St, Toronto, ON M5S 3M2, Canada.	anna.taddio@utoronto.ca						[Anonymous], 2016, PEDIATRICS; Aucott S, 2002, MENT RETARD DEV D R, V8, P298, DOI 10.1002/mrdd.10040; Axelin A, 2006, EARLY HUM DEV, V82, P241, DOI 10.1016/j.earlhumdev.2005.09.012; Axelin A, 2009, CLIN J PAIN, V25, P138, DOI 10.1097/AJP.0b013e318181ad81; BARKER DP, 1995, ARCH DIS CHILD-FETAL, V72, pF47, DOI 10.1136/fn.72.1.F47; Bellieni CV, 2007, CLIN J PAIN, V23, P219, DOI 10.1097/AJP.0b013e318…	123	39	41	1	42	W B SAUNDERS CO-ELSEVIER INC	PHILADELPHIA	1600 JOHN F KENNEDY BOULEVARD, STE 1800, PHILADELPHIA, PA 19103-2899 USA	0095-5108	1557-9840		CLIN PERINATOL	Clin. Perinatol.	DEC	2019	46	4
J	Schmid, W; Rosland, JH; von Hofacker, S; Hunskår, I; Bruvik, F				Schmid, W.; Rosland, J. H.; von Hofacker, S.; Hunskar, I.; Bruvik, F.			Patient's and health care provider's perspectives on music therapy in palliative care - an integrative review	BMC PALLIATIVE CARE			English	Review						Music therapy; Palliative care; Patient reported outcomes; Interventions; Pain; Physical comfort	RANDOMIZED CONTROLLED-TRIAL; QUALITY-OF-LIFE; CHRONIC PAIN; CANCER; HOSPICE; RELAXATION; ANXIETY; END	Background: The use of music as therapy in multidisciplinary end-of-life care dates back to the 1970s and nowadays music therapy (MT) is one of the most frequently used complementary therapy in in-patient palliative care in the US. However existing research investigated music therapy's potential impact mainly from one perspective, referring to either a quantitative or qualitative paradigm. The ai…	[Schmid, W.] Univ Bergen, GAMUT Grieg Acad Res Ctr Mus Therapy, Fac Fine Arts Mus & Design, Bergen, Norway; [Schmid, W.; Rosland, J. H.; von Hofacker, S.] Haraldsplass Deaconess Hosp, Sunniva Ctr Palliat Care, Bergen, Norway; [Rosland, J. H.] Univ Bergen, Dept Clincal Med, Bergen, Norway; [von Hofacker, S.] Haukeland Hosp, Reg Ctr Excellence Palliat Care Western Norway, Bergen, Norway; [Hunskar, …	University of Bergen; University of Bergen; University of Bergen; Haukeland University Hospital; VID Specialised University; University of Bergen	Schmid, W (通讯作者)，Univ Bergen, GAMUT Grieg Acad Res Ctr Mus Therapy, Fac Fine Arts Mus & Design, Bergen, Norway.; Schmid, W (通讯作者)，Haraldsplass Deaconess Hosp, Sunniva Ctr Palliat Care, Bergen, Norway.	wolfgang.schmid@uib.no		Hunskar, Irene/0000-0002-9685-2552	POLYFON - Knowledge Cluster for Music Therapy, University of Bergen, Norway	POLYFON - Knowledge Cluster for Music Therapy, University of Bergen, Norway	This research was partially supported by funding from POLYFON - Knowledge Cluster for Music Therapy, University of Bergen, Norway.	Altenmuller E, MUSIC HLTH WELLBEING; [Anonymous], 2017, CASP RAND CONTR TRIA; [Anonymous], COCHRANE DATABASE SY, DOI DOI 10.1002/14651858.CD007169.PUB2; Archie P, 2013, SUPPORT CARE CANCER, V21, P2609, DOI 10.1007/s00520-013-1841-4; Becker N, 1997, PAIN, V73, P393, DOI 10.1016/S0304-3959(97)00126-7; Bonde L.O., 2012, Music, health and wellbeing, P40, DOI DOI 10.1093/ACPROF:OSO/9780199586974.003.0…	39	39	44	6	42	BIOMED CENTRAL LTD	LONDON	236 GRAYS INN RD, FLOOR 6, LONDON WC1X 8HL, ENGLAND	1472-684X			BMC PALLIAT CARE	BMC Palliat. Care	2025-02-20	2018	17
J	Wang, YC; Tang, HK; Guo, QL; Liu, JS; Liu, XH; Luo, JM; Yang, WQ				Wang, Yichun; Tang, Haoke; Guo, Qulian; Liu, Jingshi; Liu, Xiaohong; Luo, Junming; Yang, Wenqian			Effects of Intravenous Patient-Controlled Sufentanil Analgesia and Music Therapy on Pain and Hemodynamics After Surgery for Lung Cancer: A Randomized Parallel Study	JOURNAL OF ALTERNATIVE AND COMPLEMENTARY MEDICINE			English	Article							POSTOPERATIVE PAIN; CONTROLLED-TRIAL; ANXIETY	Objective: Postoperative pain is caused by surgical injury and trauma; is stressful to patients; and includes a series of physiologic, psychological, and behavioral reactions. Effective postoperative analgesia helps improve postoperative pain, perioperative safety, and hospital discharge rates. This study aimed to observe the influence of postoperative intravenous sufentanil patient-controlled an…	[Wang, Yichun; Guo, Qulian] Cent S Univ, Xiangya Hosp, Dept Anesthesiol, Changsha 410013, Hunan, Peoples R China; [Wang, Yichun] Cent S Univ, Xiangya Sch Med, Affiliated Canc Hosp, Dept Crit Care Med, Changsha 410013, Hunan, Peoples R China; [Tang, Haoke; Liu, Xiaohong] Cent S Univ, Xiangya Sch Med, Affiliated Canc Hosp, Dept Hosp & Palliat Care, Changsha 410013, Hunan, Peoples R China; [Liu, Jin…	Central South University; Central South University; Central South University; Central South University	Liu, JS (通讯作者)，Cent S Univ, Xiangya Sch Med, Affiliated Canc Hosp, Dept Anesthesiol, Changsha 410013, Hunan, Peoples R China.	743655404@qq.com	wang, yichun/IXW-7812-2023; Luo, Junming/GWV-7061-2022; Wang, Chongqing/ISV-0091-2023; 刘, 晓红/IQT-7605-2023		Department of Science and Technology of Hunan Province, China [2012FJ2004]	Department of Science and Technology of Hunan Province, China	The authors would like to thank the participants and hospital staff for their contributions to this study. The study was funded by grant no. 2012FJ2004 from the Department of Science and Technology of Hunan Province, China.	Archie P, 2013, SUPPORT CARE CANCER, V21, P2609, DOI 10.1007/s00520-013-1841-4; Bonde L.O., 2012, Music, health and wellbeing, P40, DOI DOI 10.1093/ACPROF:OSO/9780199586974.003.0004; Bujedo Borja Mugabure, 2012, J Opioid Manag, V8, P177, DOI 10.5055/jom.2012.0114; Conti G, 2005, CURR DRUG TARGETS, V6, P767, DOI 10.2174/138945005774574407; Crowther G, 2012, CBE-LIFE SCI EDUC, V11, P26, DOI 10.1187…	22	39	46	0	48	MARY ANN LIEBERT, INC	NEW ROCHELLE	140 HUGUENOT STREET, 3RD FL, NEW ROCHELLE, NY 10801 USA	1075-5535	1557-7708		J ALTERN COMPLEM MED	J. Altern. Complement Med.	2025-11-01	2015	21	11
J	Pun, BT; Dunn, J				Pun, Brenda T.; Dunn, Jan			The sedation of critically ill adults: Part 2: Management	AMERICAN JOURNAL OF NURSING			English	Article							INTENSIVE-CARE-UNIT; MECHANICALLY VENTILATED PATIENTS; DAILY INTERRUPTION; RANDOMIZED-TRIAL; MUSIC-THERAPY; RISK; HALOPERIDOL; PROPOFOL; DELIRIUM; AGENTS	The prevention and treatment of pain, anxiety, and delirium in the ICU are important goals. But achieving a balance between sedation and analgesia, especially in critically ill patients on mechanical ventilation, can be challenging. Both under- and oversedation carry grave risks. Without having an agreed-upon end point for sedation, different providers will likely have disparate treatment goals, …	Vanderbilt Univ, Med Ctr, Nashville, TN 37203 USA; St Thomas Hosp, Nashville, TN USA	Vanderbilt University; Saint Thomas Hospital	Pun, BT (通讯作者)，Vanderbilt Univ, Med Ctr, Nashville, TN 37203 USA.	brenda.pun@vanderbilt.edu						Bair N, 2000, CRIT CARE MED, V28, P707, DOI 10.1097/00003246-200003000-00018; Byers J F, 1997, Am J Crit Care, V6, P183; Carson SS, 2006, CRIT CARE MED, V34, P1326, DOI 10.1097/01.CCM.0000215513.63207.7F; Chlan L, 1998, HEART LUNG, V27, P169, DOI 10.1016/S0147-9563(98)90004-8; DUNN C, 1995, J ADV NURS, V21, P34, DOI 10.1046/j.1365-2648.1995.21010034.x; FOREMAIN MD, 2004, PRIM PSYCHIAT, V111, P52;…	37	39	42	0	16	LIPPINCOTT WILLIAMS & WILKINS	PHILADELPHIA	530 WALNUT ST, PHILADELPHIA, PA 19106-3621 USA	0002-936X			AM J NURS	Am. J. Nurs.	AUG	2007	107	8
J	McConnell, T; Scott, D; Porter, S				McConnell, Tracey; Scott, David; Porter, Sam			Music therapy for end-of-life care: An updated systematic review	PALLIATIVE MEDICINE			English	Review						Palliative care; music therapy; quality of life; pain; systematic review		Background: Music therapy during palliative and end-of-life care is well established and positive benefits for patients have been reported. Aim: Assess the effectiveness of music therapy versus standard care alone or standard care in combination with other therapies for improving psychological, physiological and social outcomes among adult patients in any palliative care setting. Data sources: In…	[McConnell, Tracey; Scott, David; Porter, Sam] Queens Univ Belfast, Sch Nursing & Midwifery, Belfast BT9 7BL, Antrim, North Ireland	Queens University Belfast	McConnell, T (通讯作者)，Queens Univ Belfast, Sch Nursing & Midwifery, Belfast BT9 7BL, Antrim, North Ireland.	t.mcconnell@qub.ac.uk	Porter, Sam/JRW-7062-2023; Scott, David/JPX-9883-2023	MCCONNELL, Tracey/0000-0003-1292-8597				[Anonymous], GMS HLTH TECHNOL ASS; [Anonymous], THESIS; [Anonymous], COCHRANE DATABASE SY, DOI DOI 10.1002/14651858.CD007169.PUB2; Bowers TA, 2014, J HOSP PALLIAT NURS, V16, P231, DOI 10.1097/NJH.0000000000000060; Bunt Leslie., 2002, HDB MUSIC THERAPY; Clements-Cortes A., 2010, Canadian Journal of Music Therapy, V16, P123; Gutgsell KJ, 2013, J PAIN SYMPTOM MANAG, V45, P822, DOI 10.1016/j.jpainsym…	14	38	43	0	33	SAGE PUBLICATIONS LTD	LONDON	1 OLIVERS YARD, 55 CITY ROAD, LONDON EC1Y 1SP, ENGLAND	0269-2163	1477-030X		PALLIATIVE MED	Palliat. Med.	OCT	2016	30	9
J	Daykin, N; McClean, S; Bunt, L				Daykin, Norma; McClean, Stuart; Bunt, Leslie			Creativity, identity and healing: participants' accounts of music therapy in cancer care	HEALTH			English	Article						cancer; creativity; music therapy; qualitative research	IMMUNE-SYSTEM; NARRATIVES; ENGLAND; ILLNESS; NORTH; PAIN	This article reports on findings from a study of the accounts of people participating in music therapy as part of a programme of complementary and alternative medicine (CAM) in supportive cancer care. The article outlines the perceived effects of music therapy, which shares many characteristics with CAM therapies as well as offering a distinct contribution as a creative therapy. Hence in this art…	Univ W England, Bristol BS16 1QY, Avon, England	University of West England	Daykin, N (通讯作者)，Univ W England, Bristol BS16 1QY, Avon, England.	norma.daykin@uwe.ac.uk	McClean, Stuart/AAM-2300-2020; Daykin, Norma/AAC-8912-2020	Daykin, Norma/0000-0002-1114-6780; McClean, Stuart/0000-0002-6028-7010				Adrian Furnham., 2000, COMPLEMENTARY ALTERN, P61; Aldridge D., 2003, British Journal of Music Therapy, V17, P17; Alford RR, 1996, THEOR SOC, V25, P1, DOI 10.1007/BF00140757; [Anonymous], COMPLEMENTARY ALTERN; [Anonymous], 1984, Distinction; [Anonymous], 2013, The Wounded Storyteller: Body, Illness, and Ethics; BAKX K, 1991, SOCIOL HEALTH ILL, V13, P20, DOI 10.1111/1467-9566.ep11340307; BARTLETT D…	53	38	57	0	28	SAGE PUBLICATIONS LTD	LONDON	1 OLIVERS YARD, 55 CITY ROAD, LONDON EC1Y 1SP, ENGLAND	1363-4593	1461-7196		HEALTH-LONDON	Health	JUL	2007	11	3
J	Golino, AJ; Leone, R; Gollenberg, A; Christopher, C; Stanger, D; Davis, TM; Meadows, A; Zhang, ZW; Friesen, MA				Golino, Amanda J.; Leone, Raymond; Gollenberg, Audra; Christopher, Catherine; Stanger, Debra; Davis, Theresa M.; Meadows, Anthony; Zhang, Zhiwei; Friesen, Mary Ann			IMPACT OF AN ACTIVE MUSIC THERAPY INTERVENTION ON INTENSIVE CARE PATIENTS	AMERICAN JOURNAL OF CRITICAL CARE			English	Article; Proceedings Paper	ANCC National Magnet Conference	2018-10-26	Denver, CO				ANXIETY; STRESS; UNIT	Background Nonpharmacological interventions appear to benefit many patients and do not have the side effects commonly associated with medications. Music-based experiences may benefit critical care patients. Objective To examine the effect of an active music therapy intervention on physiological parameters and self-reported pain and anxiety levels of patients in the intensive care unit. Methods A …	[Golino, Amanda J.; Christopher, Catherine; Stanger, Debra] Inova Loudoun Hosp, 44045 Riverside Pkwy, Leesburg, VA 20176 USA; [Leone, Raymond] A Place To Be, Middleburg, VA USA; [Gollenberg, Audra] Shenandoah Univ, Publ Hlth, Winchester, VA USA; [Davis, Theresa M.; Meadows, Anthony] Shenandoah Univ, Mus Therapy, Winchester, VA USA; [Davis, Theresa M.] INOVA Telemed, enVision eICU, Falls Church, V…	Shenandoah University; Shenandoah University; Inova Health System; University of California System; University of California Riverside	Golino, AJ (通讯作者)，Inova Loudoun Hosp, 44045 Riverside Pkwy, Leesburg, VA 20176 USA.	amanda.golino@inova.org	zhang, zhiwie/HPH-8504-2023	Gollenberg, Audra/0000-0001-7542-0390				Bradt J, 2014, COCHRANE DB SYST REV, DOI 10.1002/14651858.CD006902.pub3; Chahraoui K, 2015, J CRIT CARE, V30, P599, DOI 10.1016/j.jcrc.2015.02.016; Chan MF, 2009, J CLIN NURS, V18, P1250, DOI 10.1111/j.1365-2702.2008.02491.x; Chlan LL, 2013, JAMA-J AM MED ASSOC, V309, P2335, DOI 10.1001/jama.2013.5670; Chlan LL, 2013, INTENS CRIT CARE NUR, V29, P121, DOI 10.1016/j.iccn.2012.11.001; Cooke M, 2010,…	19	37	47	1	28	AMER ASSOC CRITICAL CARE NURSES	ALISO VIEJO	101 COLUMBIA, ALISO VIEJO, CA 92656 USA	1062-3264	1937-710X		AM J CRIT CARE	Am. J. Crit. Care	JAN	2019	28	1
J	Ernst, E				Ernst, E			Complementary or alternative therapies for osteoarthritis	NATURE CLINICAL PRACTICE RHEUMATOLOGY			English	Review						acupuncture; alternative medicine; effectiveness; herbal medicine; osteoarthritis	RANDOMIZED CONTROLLED-TRIAL; PLACEBO-CONTROLLED TRIAL; DOUBLE-BLIND; CHONDROITIN SULFATE; KNEE OSTEOARTHRITIS; GINGER EXTRACT; STATIC MAGNETS; PAIN; EFFICACY; ACUPUNCTURE	Complementary or alternative therapies for osteoarthritis are commonly used and therefore it is important that health-care providers and patients are aware of the evidence for or against these approaches. In this article, the best available evidence is reviewed. The results suggest that, for several treatments, the risk-benefit profile is encouraging: acupuncture, several herbal medicines and cap…	Univ Exeter, Peninsula Med Sch, Exeter EX2 4NT, Devon, England; Univ Plymouth, Peninsula Med Sch, Plymouth PL4 8AA, Devon, England	University of Exeter; University of Plymouth	Univ Exeter, Peninsula Med Sch, 25 Victoria Pk Rd, Exeter EX2 4NT, Devon, England.	Edzard.Ernst@pms.ac.uk						Altman RD, 2001, ARTHRITIS RHEUM-US, V44, P2531, DOI 10.1002/1529-0131(200111)44:11<2531::AID-ART433>3.0.CO;2-J; [Anonymous], 2002, COCHRANE DB SYST REV, DOI DOI 10.1002/14651858.CD003523; [Anonymous], COCHRANE DATABASE SY, DOI DOI 10.1002/14651858.CD002947; Baird Carol L, 2004, Pain Manag Nurs, V5, P97, DOI 10.1016/j.pmn.2004.01.003; BARNES PM, 2004, 343 US DEP HHS CDC N; Battisti E, 2004, CLIN …	62	37	42	1	30	NATURE PUBLISHING GROUP	NEW YORK	75 VARICK ST, 9TH FLR, NEW YORK, NY 10013-1917 USA	1745-8382			NAT CLIN PRACT RHEUM	Nat. Clin. Pract. Rheumatol.	FEB	2006	2	2
J	Warth, M; Zöller, J; Köhler, F; Aguilar-Raab, C; Kessler, J; Ditzen, B				Warth, Marco; Zoeller, Joshua; Koehler, Friederike; Aguilar-Raab, Corina; Kessler, Jens; Ditzen, Beate			Psychosocial Interventions for Pain Management in Advanced Cancer Patients: a Systematic Review and Meta-analysis	CURRENT ONCOLOGY REPORTS			English	Review						Cancer; Psychotherapy; Music therapy; Relaxation; Pain; Cancer; Palliative care	QUALITY-OF-LIFE; RANDOMIZED CONTROLLED-TRIAL; PALLIATIVE CARE; MUSIC-THERAPY; BREAST-CANCER; MODEL; PSYCHOTHERAPY; RELAXATION; DEPRESSION; DISTRESS	Purpose of Review This systematic review and meta-analysis aimed to synthesize the evidence on the effects of psychosocial interventions on pain in advanced cancer patients. Recent Findings The included studies investigated the effects of relaxation techniques, cognitive-behavioral therapy, music therapy, mindfulness- and acceptance-based interventions, and supportive-expressive group therapy. Ov…	[Warth, Marco; Koehler, Friederike; Aguilar-Raab, Corina; Ditzen, Beate] Univ Hosp Heidelberg, Inst Med Psychol, Ctr Psychosocial Med, Bergheimer Str 20, D-69115 Heidelberg, Germany; [Zoeller, Joshua] Heidelberg Univ, Psychol Inst, Hauptstr 47-51, D-69117 Heidelberg, Germany; [Kessler, Jens] Univ Hosp Heidelberg, Ctr Pain Therapy & Palliat Care Med, Dept Anesthesiol, Neuenheimer Feld 131, D-69120…	Ruprecht Karls University Heidelberg; Ruprecht Karls University Heidelberg; Ruprecht Karls University Heidelberg	Warth, M (通讯作者)，Univ Hosp Heidelberg, Inst Med Psychol, Ctr Psychosocial Med, Bergheimer Str 20, D-69115 Heidelberg, Germany.	marco.warth@med.uni-heidelberg.de	Warth, Marco/AAC-4685-2019; Koehler, Friederike/IWU-3614-2023	Ditzen, Beate/0000-0001-5853-4572; Aguilar-Raab, Corina/0000-0001-9956-7047; Koehler, Friederike/0000-0002-0877-7100	H.W. & J. Hector Stiftung; Sonnen-Blau. Gemeinnutzige Morgott-Schupp-Stiftung fur fruhkindliche Erziehung und Palliativversorgung	H.W. & J. Hector Stiftung; Sonnen-Blau. Gemeinnutzige Morgott-Schupp-Stiftung fur fruhkindliche Erziehung und Palliativversorgung	Marco Warth's and Friederike Kohler's positions are currently funded by "H.W. & J. Hector Stiftung" and by "Sonnen-Blau. Gemeinnutzige Morgott-Schupp-Stiftung fur fruhkindliche Erziehung und Palliativversorgung."	[Anonymous], 1996, Cancer Pain Relief; ARATHUZIK D, 1994, CANCER NURS, V17, P207; Butler LD, 2009, HEALTH PSYCHOL, V28, P579, DOI 10.1037/a0016124; Chambers SK, 2011, PATIENT EDUC COUNS, V85, pE75, DOI 10.1016/j.pec.2011.01.027; COHEN J, 1992, PSYCHOL BULL, V112, P155, DOI 10.1037/0033-2909.112.1.155; De Paolis G, 2019, COMPLEMENT THER CLIN, V34, P280, DOI 10.1016/j.ctcp.2018.12.014; Devine Eliza…	48	36	38	5	41	SPRINGER	NEW YORK	ONE NEW YORK PLAZA, SUITE 4600, NEW YORK, NY, UNITED STATES	1523-3790	1534-6269		CURR ONCOL REP	Curr. Oncol. Rep.	2025-01-21	2020	22	1
J	Fredenburg, HA; Silverman, MJ				Fredenburg, Hilary A.; Silverman, Michael J.			Effects of music therapy on positive and negative affect and pain with hospitalized patients recovering from a blood and marrow transplant: A randomized effectiveness study	ARTS IN PSYCHOTHERAPY			English	Article						Affect; Blood and marrow transplant; Cancer; Music therapy; Oncology; Pain	PREFERRED MUSIC; CANCER; VALIDATION; SELECTION; BEHAVIOR; ANXIETY; LOCUS; PANAS; UNIT	Due to the extensive procedures surrounding treatment, cancer patients often experience a variety of physical and psychological symptoms and side effects that negatively impact their quality of life and ability to cope with and manage an illness. Providing a choice of music during a receptive music therapy session may not only distract the patient from negative affective states, but also may prov…	[Fredenburg, Hilary A.; Silverman, Michael J.] Univ Minnesota, Minneapolis, MN 55455 USA	University of Minnesota System; University of Minnesota Twin Cities	Fredenburg, HA (通讯作者)，Univ Minnesota, Minneapolis, MN 55455 USA.	hfredenburg.mt@gmail.com; silvermj@umn.edu						ALDRIDGE D, 1993, ART PSYCHOTHER, V20, P11, DOI 10.1016/0197-4556(93)90029-2; Andersen Dan, 2012, [Korean Journal of Music Therapy, 한국음악치료학회지], V14, P47; [Anonymous], CLIN PRACT GUID ONC; [Anonymous], 2012, Cancer Facts Figures 2012; Arraras J.I., 2002, PSYCHOL EALTH MED, V7, P181, DOI [10.1080/13548500120116139, DOI 10.1080/13548500120116139]; BANDURA A, 1977, PSYCHOL REV, V84, P191, DOI 10.1037…	44	36	43	2	35	PERGAMON-ELSEVIER SCIENCE LTD	OXFORD	THE BOULEVARD, LANGFORD LANE, KIDLINGTON, OXFORD OX5 1GB, ENGLAND	0197-4556	1873-5878		ART PSYCHOTHER	Arts Psychother.	APR	2014	41	2
J	Wang, RL; Huang, X; Wang, Y; Akbari, M				Wang, Rulin; Huang, Xin; Wang, Yuan; Akbari, Masod			Non-pharmacologic Approaches in Preoperative Anxiety, a Comprehensive Review	FRONTIERS IN PUBLIC HEALTH			English	Review						preoperative anxiety; non-pharmacological; cognitive-behavioral therapy; aromatherapy; relaxation	COGNITIVE-BEHAVIORAL THERAPY; RANDOMIZED CONTROLLED-TRIAL; ROSA-DAMASCENA MILL.; HAND MASSAGE; PATIENT EDUCATION; VIDEO INFORMATION; PERIOPERATIVE ANXIETY; POSTOPERATIVE PAIN; MIGRAINE HEADACHE; SURGICAL RECOVERY	During the pre-operation period, surgical candidates experience situations that stimulate psychological anxiety leading to stress during and after surgery which is known as preoperative anxiety. This condition can cause psychological and physiological adverse effects on both children and adults. Due to the high prevalence and adverse effects of preoperative anxiety, different treatments have been…	[Wang, Rulin] Xijing Univ, Med Coll, Xian, Peoples R China; [Huang, Xin; Wang, Yuan] Huazhong Univ Sci & Technol, Wuhan Hosp 4, Puai Hosp, Tongji Med Coll, Wuhan, Peoples R China; [Akbari, Masod] Univ Tehran Med Sci, Res Ctr Psychiat Dis, Tehran, Iran	Xijing University; Huazhong University of Science & Technology; Tehran University of Medical Sciences	Wang, Y (通讯作者)，Huazhong Univ Sci & Technol, Wuhan Hosp 4, Puai Hosp, Tongji Med Coll, Wuhan, Peoples R China.	sandyyuan198842@gmail.com	WANG, YUANYUAN/IQR-4295-2023					Abbasi S., 2015, NURS PRACT TODAY, V2, P164; ACHTERBERG J, 1989, J AM SOC PSYCHICAL R, V83, P93; Agarwal A, 2005, ANAESTHESIA, V60, P978, DOI 10.1111/j.1365-2044.2005.04332.x; Aitken Jennifer Creem, 2002, Pediatr Dent, V24, P114; Aitkenhead A R., 2007, Textbook of anaesthesia, V4th; Akelma FK, 2020, ANAESTHESIST, V69, P198, DOI 10.1007/s00101-020-00731-8; Akhlaghi M, 2011, REV BRAS ANESTESIOL, V6…	160	35	38	2	48	FRONTIERS MEDIA SA	LAUSANNE	AVENUE DU TRIBUNAL FEDERAL 34, LAUSANNE, CH-1015, SWITZERLAND		2296-2565		FRONT PUBLIC HEALTH	Front. Public Health	2025-04-11	2022	10
J	Poulsen, MJ; Coto, J				Poulsen, Michael J.; Coto, Jeffrey			Nursing Music Protocol and Postoperative Pain	PAIN MANAGEMENT NURSING			English	Review							ADULTS	Pain has always been a major concern for patients and nurses during the postoperative period. Therapies, medicines, and protocols have been developed to improve pain and anxiety but have undesirable risks to the patient. Complementary and alternative medicine therapies have been studied but have not been applied as regular protocols in the hospital setting. Music is one type of complementary and …	[Poulsen, Michael J.; Coto, Jeffrey] Valparaiso Univ, Coll Nursing & Hlth Profess, Valparaiso, IN 46383 USA	Valparaiso University	Poulsen, MJ (通讯作者)，1700 Chapel Dr, Valparaiso, IN 46383 USA.	michael.poulsen@valpo.edu						Cepeda M. S., 2013, COCHRANE DB SYST REV, V2006, P1; Cole LC, 2014, PAIN MANAG NURS, V15, P406, DOI 10.1016/j.pmn.2012.08.010; Crowe L, 2008, INT J EVID-BASED HEA, V6, P396, DOI [10.1111/j.1744-1609.2008.00113.x, 10.1111/j.1479-6988.2008.00113.x]; Dearholt S., 2012, Johns Hopkins Nursing Evidence Based Practice: Model and Guidelines; Economidou E., 2012, Health Science Journal, V6, P365; Hole J, …	8	35	43	1	17	ELSEVIER SCIENCE INC	NEW YORK	360 PARK AVE SOUTH, NEW YORK, NY 10010-1710 USA	1524-9042	1532-8635		PAIN MANAG NURS	Pain Manag. Nurs.	APR	2018	19	2
J	Yamasaki, A; Booker, A; Kapur, V; Tilt, A; Niess, H; Lillemoe, KD; Warshaw, AL; Conrad, C				Yamasaki, Alisa; Booker, Abigail; Kapur, Varun; Tilt, Alexandra; Niess, Hanno; Lillemoe, Keith D.; Warshaw, Andrew L.; Conrad, Claudius			The impact of music on metabolism	NUTRITION			English	Review						Music; Metabolism; Music therapy; Hypothalamic-pituitary axis; Sympathetic nervous system; Immune system; Stress; Pain management; Neonatal metabolism; Gastric physiology; Gastric myoelectrical activity; Exercise metabolism	GASTRIC MYOELECTRICAL ACTIVITY; RESTING ENERGY-EXPENDITURE; HEART-RATE-VARIABILITY; ELDERLY-PATIENTS; THERAPY; STRESS; RESPONSES; HORMONE; CANCER; REQUIREMENTS	The study of music and medicine is a rapidly growing field that in the past, has been largely focused on the use of music as a complementary therapy. Increasing interest has been centered on understanding the physiologic mechanisms underlying the effects of music and, more recently, the suggested role of music in modulating metabolic responses. Research has established a role for music in the reg…	[Yamasaki, Alisa; Booker, Abigail; Kapur, Varun; Tilt, Alexandra; Lillemoe, Keith D.; Warshaw, Andrew L.; Conrad, Claudius] Harvard Univ, Sch Med, Dept Surg, Massachusetts Gen Hosp, Boston, MA 02115 USA; [Booker, Abigail; Tilt, Alexandra] Univ Virginia, Sch Med, Charlottesville, VA 22908 USA; [Niess, Hanno] Univ Munich Grosshadem, Dept Surg, Munich, Germany	Harvard University; Massachusetts General Hospital; Harvard Medical School; University of Virginia; University of Munich	Conrad, C (通讯作者)，Harvard Univ, Sch Med, Dept Surg, Massachusetts Gen Hosp, Boston, MA 02115 USA.	cconrad1@partners.org		Yamasaki, Alisa/0000-0002-9497-015X				Bernatzky G, 2011, NEUROSCI BIOBEHAV R, V35, P1989, DOI 10.1016/j.neubiorev.2011.06.005; BESSEY PQ, 1984, ANN SURG, V200, P264, DOI 10.1097/00000658-198409000-00004; Bethin KE, 2000, P NATL ACAD SCI USA, V97, P9317, DOI 10.1073/pnas.97.16.9317; BRILLON DJ, 1995, AM J PHYSIOL-ENDOC M, V268, pE501, DOI 10.1152/ajpendo.1995.268.3.E501; BROWNLEY KA, 1995, INT J PSYCHOPHYSIOL, V19, P193, DOI 10.1016/0…	48	35	48	9	118	ELSEVIER SCIENCE INC	NEW YORK	STE 800, 230 PARK AVE, NEW YORK, NY 10169 USA	0899-9007	1873-1244		NUTRITION	Nutrition	NOV-DEC	2012	28	45973
J	Shin, HS; Kim, JH				Shin, Hye Sook; Kim, Ju Hee			Music Therapy on Anxiety, Stress and Maternal-fetal Attachment in Pregnant Women During Transvaginal Ultrasound	ASIAN NURSING RESEARCH			English	Article						anxiety; attachment; music therapy; pregnant stress; ultrasound	CONTROLLED-TRIAL; LABOR; PAIN	Purpose The purpose of this study was to examine the effects of music therapy on anxiety, stress and maternal-fetal attachment in pregnant women during a transvaginal ultrasound. Methods This study was a nonequivalent control group nonsynchronized design. Pregnant women (n = 232) were assigned to experimental (n = 117) and control (n = 116) groups respectively. The data were collected from August…	[Shin, Hye Sook; Kim, Ju Hee] Kyung Hee Univ, Coll Nursing Sci, Seoul 130701, South Korea	Kyung Hee University	Kim, JH (通讯作者)，Kyung Hee Univ, Coll Nursing, 1 Hoegi Dong, Seoul 130701, South Korea.	jhksono@hotmail.com	Kim, Ju/AAI-9875-2020		Kyung Hee University [KHU20100616]	Kyung Hee University	This research was supported by the Kyung Hee University Research Fund in 2010 (KHU20100616). The research team is grateful for the support provided by all nurses of sonography department in C General Hospital. The authors thank the women who participated in this study.	AHN HL, 1984, THESIS YONSEI U SEOU; Callen PeterW., 2008, ULTRASONOGRAPHY OBST, Vfifth; Chang MY, 2008, J CLIN NURS, V17, P2580, DOI 10.1111/j.1365-2702.2007.02064.x; Chang SC, 2005, RES NURS HEALTH, V28, P453, DOI 10.1002/nur.20102; CHOI HJ, 2002, THESIS DANGUK U SEOU; Clement S, 2003, ULTRASOUND OBST GYN, V22, P508, DOI 10.1002/uog.893; CRANLEY MS, 1981, NURS RES, V30, P281, DOI 10.1097/0000619…	29	35	41	1	40	ELSEVIER SCIENCE INC	NEW YORK	360 PARK AVE SOUTH, NEW YORK, NY 10010-1710 USA	1976-1317	2093-7482		ASIAN NURS RES	Asian Nurs. Res.	MAR	2011	5	1
J	Hunter, BC; Oliva, R; Sahler, OJZ; Gaisser, D; Salipante, DM; Arezina, CH				Hunter, Bryan C.; Oliva, Rosemary; Sahler, Olle Jane Z.; Gaisser, D'Arcy; Salipante, Diane M.; Arezina, Clare H.			Music Therapy as an Adjunctive Treatment in the Management of Stress for Patients Being Weaned From Mechanical Ventilation	JOURNAL OF MUSIC THERAPY			English	Article							CONTROLLED-TRIAL; ANXIETY; RELAXATION; SURGERY; PAIN; MOOD	This project investigated music therapy (MT) in managing anxiety associated with weaning from mechanical ventilation. The use of sedation to treat anxiety during weaning is problematic because side effects (e.g., respiratory depression) are precisely the symptoms that cause the weaning process to be interrupted and consequently prolonged. Study goals were to determine the feasibility of incorpora…	[Oliva, Rosemary; Sahler, Olle Jane Z.; Gaisser, D'Arcy; Salipante, Diane M.] Univ Rochester, Rochester, NY 14627 USA; [Arezina, Clare H.] Univ Kansas, Lawrence, KS 66045 USA	University of Rochester; University of Kansas								ABEL HH, 1996, MUSIC MED, V2, P193; *AM MUS THER ASS, 2005, FREQ ASK QUEST MUS T; Andrada JMLC, 2004, EUR J GASTROEN HEPAT, V16, P1381, DOI 10.1097/00042737-200412000-00024; [Anonymous], 2005, MED MUSIC THERAPY ME; Ayalon L., 2007, CLIN CASE STUD, V6, P459; BONNY HL, 1978, MUSIC RX INNOVATIVE; Chan YM, 2003, GYNECOL ONCOL, V91, P213, DOI 10.1016/S0090-8258(03)00412-8; Chlan L, 1998, HEART LUNG, V…	48	35	42	1	12	OXFORD UNIV PRESS INC	CARY	JOURNALS DEPT, 2001 EVANS RD, CARY, NC 27513 USA	0022-2917	2053-7395		J MUSIC THER	J. Music Ther.	FAL	2010	47	3
J	Vaudreuil, R; Langston, DG; Magee, WL; Betts, D; Kass, S; Levy, C				Vaudreuil, Rebecca; Langston, Diane G.; Magee, Wendy L.; Betts, Donna; Kass, Sara; Levy, Charles			Implementing music therapy through telehealth: considerations for military populations	DISABILITY AND REHABILITATION-ASSISTIVE TECHNOLOGY			English	Article						Music therapy; creative arts therapies; telemedicine; telehealth; military; service members; veterans; traumatic brain injury; posttraumatic stress disorder; community reintegration	TRAUMATIC BRAIN-INJURY; ACTIVE-DUTY; VETERANS; HEALTH; IRAQ; CARE; TECHNOLOGY; STIGMA	Purpose: Telehealth provides psychotherapeutic interventions and psychoeducation for remote populations with limited access to in-person behavioural health and/or rehabilitation treatment. The United States Department of Defense and the Veterans Health Administration use telehealth to deliver primary care, medication management, and services including physical, occupational, and speech-language t…	[Vaudreuil, Rebecca; Langston, Diane G.; Betts, Donna; Kass, Sara] Natl Endowment Arts, Creat Forces NEA Mil Healing Arts Network, Washington, DC 20506 USA; [Langston, Diane G.; Levy, Charles] Malcom Randall VA Hosp, Phys Med & Rehabil, Gainesville, FL USA; [Magee, Wendy L.] Temple Univ, Boyer Coll Mus & Dance, Philadelphia, PA 19122 USA	Pennsylvania Commonwealth System of Higher Education (PCSHE); Temple University	Vaudreuil, R (通讯作者)，Natl Endowment Arts, 400 7th St SW, Washington, DC 20506 USA.	Rebecca_vaudreuil@mail.harvard.edu	Magee, Wendy/AAP-6839-2020	Magee, Wendy L./0000-0003-4350-1289; Vaudreuil, Rebecca/0000-0003-1108-5970	Creative Forces(R) : NEA Military Healing Arts Network, an initiative of the National Endowment for the Arts (NEA); U.S. Department of Defense; U.S. Department of Veterans Affairs	Creative Forces(R) : NEA Military Healing Arts Network, an initiative of the National Endowment for the Arts (NEA); U.S. Department of Defense(United States Department of Defense); U.S. Department of Veterans Affairs(US Department of Veterans Affairs)	This paper was supported by funding from Creative Forces (R) : NEA Military Healing Arts Network, an initiative of the National Endowment for the Arts (NEA) in partnership with the U.S. Departments of Defense and Veterans Affairs and state and local arts agencies. The initiative seeks to improve the health, wellness, and quality of life for military and veteran populations exposed to trauma, as w…	American Art Therapy Association, 2013, ETH PRINC ART THER; American Dance Therapy Association (ADTA), 2015, COD ETH STAND; American Music Therapy Association, 2019, COD OF ETH; American Music Therapy Association, 2014, MUS THER MIL POP STA; American Music Therapy Association, 2019, WHAT IS MUS THER; [Anonymous], 2015, MUS HEALS PROGR; [Anonymous], 2018, GETWELL NETWORK MY H; [Anonymous], 2018, W…	43	34	39	0	28	TAYLOR & FRANCIS INC	PHILADELPHIA	530 WALNUT STREET, STE 850, PHILADELPHIA, PA 19106 USA	1748-3107	1748-3115		DISABIL REHABIL-ASSI	Disabil. Rehabil.-Assist. Technol.	2025-02-17	2022	17	2
J	Uggla, L; Bonde, LO; Hammar, U; Wrangsjö, B; Gustafsson, B				Uggla, L.; Bonde, L-O; Hammar, U.; Wrangsjo, B.; Gustafsson, B.			Music therapy supported the health-related quality of life for children undergoing haematopoietic stem cell transplants	ACTA PAEDIATRICA			English	Article						Children; Haematopoietic stem cell transplantation; Health-related quality of life; Music therapy; Paediatric cancer	BONE-MARROW-TRANSPLANTATION; RANDOMIZED CLINICAL-TRIAL; PEDIATRIC CANCER; SURVIVORS; STRESS; RECIPIENTS; RECOVERY; ANXIETY; IMPACT; SCALE	Aim: Paediatric haematopoietic stem cell transplantation (HSCT) is a stressful treatment with an impact on health-related quality of life (HRQoL), and supportive interventions are needed. This study evaluated the effects of music therapy during and after HSCT. Methods: This was a randomised clinical pilot study of 29 patients aged 0-17 years who underwent HSCT at Karolinska University Hospital in…	[Uggla, L.] Karolinska Univ Hosp Huddinge, Astrid Lindgren Childrens Hosp, SE-14186 Stockholm, Sweden; [Uggla, L.] Karolinska Univ Hosp Huddinge, Cell Therapy & Allogene Stem Cell Transplantat, Stockholm, Sweden; [Uggla, L.; Gustafsson, B.] Karolinska Inst, Dept Clin Sci Intervent & Technol, CLINTEC, SE-14186 Stockholm, Sweden; [Bonde, L-O] Aalborg Univ, Dept Commun & Psychol, Fac Humanities, Aal…	Karolinska Institutet; Karolinska University Hospital; Karolinska Institutet; Karolinska University Hospital; Karolinska Institutet; Aalborg University; Karolinska Institutet	Uggla, L (通讯作者)，Karolinska Univ Hosp Huddinge, Astrid Lindgren Childrens Hosp, SE-14186 Stockholm, Sweden.; Uggla, L (通讯作者)，Karolinska Inst, Dept Clin Sci Intervent & Technol, CLINTEC, SE-14186 Stockholm, Sweden.	lena.uggla@ki.se	Bonde, Lars/AAB-9977-2019	Bonde, Lars Ole/0000-0001-6996-9010	Swedish Childhood Cancer Foundation; Ekhaga Foundation; Swedish Research Council; Stockholm County Council (ALF project)	Swedish Childhood Cancer Foundation; Ekhaga Foundation; Swedish Research Council(Swedish Research Council); Stockholm County Council (ALF project)(Stockholm County Council)	This study was supported by the Swedish Childhood Cancer Foundation, Ekhaga Foundation, Swedish Research Council and the Stockholm County Council (ALF project).	Barrera ME, 2002, PSYCHO-ONCOL, V11, P379, DOI 10.1002/pon.589; Bradt J, 2012, GUIDELINES MUSIC THE, P363; Bradt J, 2016, COCHRANE DB SYST REV, DOI 10.1002/14651858.CD006911.pub3; Brice L, 2011, PEDIATR BLOOD CANCER, V57, P1179, DOI 10.1002/pbc.23133; Fosha D, 2009, HEALING POWER EMOTIO, P78; Garred R, 2001, VOICES, V1, DOI [10. 15845/voices. v1i3. 63 ., DOI 10.15845/VOICES.V1I3.63]; Koelsch S, 2…	30	34	40	1	53	WILEY	HOBOKEN	111 RIVER ST, HOBOKEN 07030-5774, NJ USA	0803-5253	1651-2227		ACTA PAEDIATR	Acta Paediatr.	NOV	2018	107	11
J	Toker, E; Kömürcü, N				Toker, Eylem; Komurcu, Nuran			Effect of Turkish classical music on prenatal anxiety and satisfaction: A randomized controlled trial in pregnant women with pre-eclampsia	COMPLEMENTARY THERAPIES IN MEDICINE			English	Article						Pre-eclampsia; Anxiety; Satisfaction; Music therapy	STATE ANXIETY; THERAPY; CARE; STRESS; PAIN	Objectives: The present study aimed to evaluate the effect of music therapy on anxiety and satisfaction in pregnant women with preeclampsia. Design, setting and subjects: A randomized controlled trial was performed on 70 pregnant women with preeclampsia hospitalized in the research and application hospital of Kahramanmaras Sfitcti Imam University between December 2012 and February 2014. The subje…	[Toker, Eylem] Kahramanmaras Sutcu Imam Univ, Kahramanmaras High Sch Hlth, Dept Midwifery, Kahramanmaras, Turkey; [Komurcu, Nuran] Istanbul Aydin Univ, Sch Hlth Sci, Dept Nursing, Istanbul, Turkey	Kahramanmaras Sutcu Imam University; Istanbul Aydin University	Toker, E (通讯作者)，Kahramanmaras Sutcu Imam Univ, Saglik Yuksekokulu, Bahceliever Kampusu, TR-46100 Dulkadiroglu Kahramanmar, Turkey.	eylem7@yahoo.com	TOKER, EYLEM/GRJ-1581-2022	TOKER, Eylem/0000-0003-1832-6888				Akin S, 2007, J CLIN NURS, V16, P646, DOI 10.1111/j.1365-2702.2006.01583.x; Aydemir O, 2009, CLIN SCALES USED PSY, V4th, P221; Bekiroglu T, 2013, COMPLEMENT THER MED, V21, P147, DOI 10.1016/j.ctim.2013.03.005; Chang MY, 2008, J CLIN NURS, V17, P2580, DOI 10.1111/j.1365-2702.2007.02064.x; Chang SC, 2005, RES NURS HEALTH, V28, P453, DOI 10.1002/nur.20102; Chlan L, 2009, ARCH PSYCHIAT NURS, V23, P17…	44	34	35	0	30	CHURCHILL LIVINGSTONE	EDINBURGH	JOURNAL PRODUCTION DEPT, ROBERT STEVENSON HOUSE, 1-3 BAXTERS PLACE, LEITH WALK, EDINBURGH EH1 3AF, MIDLOTHIAN, SCOTLAND	0965-2299	1873-6963		COMPLEMENT THER MED	Complement. Ther. Med.	FEB	2017	30
J	Dehcheshmeh, FS; Rafiei, H				Dehcheshmeh, Faranak Safdari; Rafiei, Hossein			Complementary and alternative therapies to relieve labor pain: A comparative study between music therapy and Hoku point ice massage	COMPLEMENTARY THERAPIES IN CLINICAL PRACTICE			English	Article						Complementary therapies; Alternative therapies; Pain severity; Primiparous women; Music; Massage	SEVERITY	Background & aim: Pain is a common experience for women during labor. In the present study, we compared the effect of two types of non-pharmacological pain relief methods "music therapy" and "Hoku point ice massage" on the severity of labor pain. Methods: This prospective, randomized, controlled trial was conducted in Shahrekord, Iran, from September 2013 to June 2014. We randomly assigned 90 pri…	[Dehcheshmeh, Faranak Safdari] Shahrekord Univ Med Sci, Sch Nursing & Midwifery, Dept Midwifery, Shahrekord, Iran; [Rafiei, Hossein] Qazvin Univ Med Sci, Sch Nursing, Dept Med Surg Nursing, Qazvin, Iran	Shahrekord University Medical Sciences; Qazvin University of Medical Sciences (QUMS)	Rafiei, H (通讯作者)，Qazvin Univ Med Sci, Sch Nursing, Dept Med Surg Nursing, Qazvin, Iran.	hosseinr21@gmail.com						Field Tiffany, 2010, Expert Rev Obstet Gynecol, V5, P177, DOI 10.1586/eog.10.12; Hajiamini Zahra, 2012, Complement Ther Clin Pract, V18, P169, DOI 10.1016/j.ctcp.2012.05.003; Jones L, 2012, COCHRANE DB SYST REV, DOI 10.1002/14651858.CD009234.pub2; Khadivzadeh Talat, 2012, Iran J Nurs Midwifery Res, V17, P263; Kimber L, 2008, EUR J PAIN, V12, P961, DOI 10.1016/j.ejpain.2008.01.004; Lawani LO, 2014…	18	34	34	0	26	ELSEVIER SCI LTD	OXFORD	THE BOULEVARD, LANGFORD LANE, KIDLINGTON, OXFORD OX5 1GB, OXON, ENGLAND	1744-3881	1873-6947		COMPLEMENT THER CLIN	Complement. Ther. Clin. Pract.	NOV	2015	21	4
J	Vetter, D; Barth, J; Uyulmaz, S; Uyulmaz, S; Vonlanthen, R; Belli, G; Montorsi, M; Bismuth, H; Witt, CM; Clavien, PA				Vetter, Diana; Barth, Juergen; Uyulmaz, Sema; Uyulmaz, Semra; Vonlanthen, Rene; Belli, Giulio; Montorsi, Marco; Bismuth, Henri; Witt, Claudia M.; Clavien, Pierre-Alain			Effects of Art on Surgical Patients: A Systematic Review and Meta-analysis	ANNALS OF SURGERY			English	Review						art; intervention; meta-analysis; music; pain; surgery	PREOPERATIVE ANXIETY; MUSIC-THERAPY; PHYSICAL-ENVIRONMENT; PERIOPERATIVE MUSIC; POSTOPERATIVE PAIN; GENERAL-ANESTHESIA; REDUCE PAIN; HEART-RATE; STRESS; SURGERY	Objectives:The aim of the study was to assess the effect of art including ambient features such as music, interior design including visual art, and architectural features on health outcomes in surgical patients.Background:Healing environments can have a positive influence on many patients, but data focusing on art in surgical patients remain scarce.Methods:We conducted a systematic search followi…	[Vetter, Diana; Uyulmaz, Sema; Uyulmaz, Semra; Vonlanthen, Rene; Clavien, Pierre-Alain] Univ Zurich Hosp, Dept Surg, CH-8091 Zurich, Switzerland; [Vetter, Diana; Barth, Juergen; Uyulmaz, Sema; Uyulmaz, Semra; Vonlanthen, Rene; Witt, Claudia M.; Clavien, Pierre-Alain] Univ Zurich, Zurich, Switzerland; [Barth, Juergen; Witt, Claudia M.] Univ Zurich Hosp, Inst Complementary & Integrat Med, CH-8091 Z…	University of Zurich; University Zurich Hospital; University of Zurich; University of Zurich; University Zurich Hospital; University of Milan; Assistance Publique Hopitaux Paris (APHP); Hopital Universitaire Paul-Brousse - APHP; Universite Paris Saclay; Berlin Institute of Health; Free University of Berlin; Humboldt University of Berlin; Charite Universitatsmedizin Berlin	Clavien, PA (通讯作者)，Univ Zurich Hosp, Dept Surg, Ramistr 100, CH-8091 Zurich, Switzerland.	clavien@access.uzh.ch	Witt, Claudia/AAX-2370-2021; Montorsi, Marco/GYD-3896-2022; Barth, Jurgen/F-9987-2011	Witt, Prof. Dr. med., Claudia M./0000-0002-5440-7805; Montorsi, Marco/0000-0002-3887-3451; Barth, Jurgen/0000-0001-7096-7178	Liver and Gastrointestinal Disease Foundation	Liver and Gastrointestinal Disease Foundation	Grant support: The study was supported by Liver and Gastrointestinal Disease Foundation (http://lgidfoundation.ch).	Allen K, 2001, PSYCHOSOM MED, V63, P487, DOI 10.1097/00006842-200105000-00019; Angioli R, 2014, J MINIM INVAS GYN, V21, P454, DOI 10.1016/j.jmig.2013.07.020; Angster R, 2005, ANAESTHESIST, V54, P505, DOI 10.1007/s00101-005-0838-x; [Anonymous], 1988, STAT POWER ANAL BEHA; [Anonymous], AORN J; [Anonymous], CLIN NURS RES; Arai YCP, 2008, ACTA ANAESTH SCAND, V52, P987, DOI 10.1111/j.1399-6576.2008.01…	97	34	35	1	44	LIPPINCOTT WILLIAMS & WILKINS	PHILADELPHIA	TWO COMMERCE SQ, 2001 MARKET ST, PHILADELPHIA, PA 19103 USA	0003-4932	1528-1140		ANN SURG	Ann. Surg.	NOV	2015	262	5
J	Mainka, S; Wissel, J; Völler, H; Evers, S				Mainka, Stefan; Wissel, Joerg; Voeller, Heinz; Evers, Stefan			The Use of Rhythmic Auditory Stimulation to Optimize Treadmill Training for Stroke Patients: A Randomized Controlled Trial	FRONTIERS IN NEUROLOGY			English	Article						stroke rehabilitation; exercise movement techniques; music therapy; music; gait	GAIT PARAMETERS; WALKING; REHABILITATION; RELIABILITY; SPEED	The use of functional music in gait training termed rhythmic auditory stimulation (RAS) and treadmill training (TT) have both been shown to be effective in stroke patients (SP). The combination of RAS and treadmill training (RAS-TT) has not been clinically evaluated to date. The aim of the study was to evaluate the efficacy of RAS-TT on functional gait in SR The protocol followed the design of an…	[Mainka, Stefan] Neurol Specialist Hosp Movement Disorders Parkins, Beelitz, Germany; [Wissel, Joerg] Vivantes Hosp Spandau, Dept Neurol, Berlin, Germany; [Voeller, Heinz] Univ Potsdam, Ctr Rehabil Res, Potsdam, Germany; [Evers, Stefan] Lindenbrunn Hosp, Dept Neurol, Coppenbrugge, Germany	University of Potsdam	Mainka, S (通讯作者)，Neurol Specialist Hosp Movement Disorders Parkins, Beelitz, Germany.	mainka@kliniken-beelitz.de	Evers, Stefan/ACR-7537-2022	Mainka, Stefan/0000-0002-6970-7333	Recura Kliniken GmbH, Paracelsusring Beelitz-Heilstatten, Germany	Recura Kliniken GmbH, Paracelsusring Beelitz-Heilstatten, Germany	The project was funded by the Recura Kliniken GmbH, Paracelsusring 6a, 14547 Beelitz-Heilstatten, Germany.	AWMF, 2012, S3 LEITL SCHLAG; BESSOU P, 1988, J PHYSIOL-PARIS, V83, P102; Cha Y, 2014, J PHYS THER SCI, V26, P479, DOI 10.1589/jpts.26.479; Flansbjer UB, 2005, J REHABIL MED, V37, P75, DOI 10.1080/16501970410017215; Green J, 2002, CLIN REHABIL, V16, P306, DOI 10.1191/0269215502cr495oa; Hayden R, 2009, INT J NEUROSCI, V119, P2183, DOI 10.3109/00207450903152609; Ko Byung-Woo, 2016, J Phys Ther Sci, …	18	33	38	3	16	FRONTIERS MEDIA SA	LAUSANNE	AVENUE DU TRIBUNAL FEDERAL 34, LAUSANNE, CH-1015, SWITZERLAND	1664-2295			FRONT NEUROL	Front. Neurol.	2025-09-14	2018	9
J	Kahloul, M; Mhamdi, S; Nakhli, MS; Sfeyhi, AN; Azzaza, M; Chaouch, A; Naija, W				Kahloul, Mohamed; Mhamdi, Salah; Nakhli, Mohamed Said; Sfeyhi, Ahmed Nadhir; Azzaza, Mohamed; Chaouch, Ajmi; Naija, Walid			Effects of music therapy under general anesthesia in patients undergoing abdominal surgery	LIBYAN JOURNAL OF MEDICINE			English	Article						Music therapy; general anesthesia; patient satisfaction; surgery; intraoperative management	RANDOMIZED CONTROLLED-TRIAL; STRESS-RESPONSE; METAANALYSIS; SUGGESTIONS; COLONOSCOPY; RECOVERY; SEDATION; ANXIETY; CARE	Background: Music therapy, an innovative approach that has proven effectiveness in many medical conditions, seems beneficial also in managing surgical patients. The aim of this study is to evaluate its effects, under general anesthesia, on perioperative patient satisfaction, stress, pain, and awareness. Methods: This is a prospective, randomized, double-blind study conducted in the operating thea…	[Kahloul, Mohamed; Mhamdi, Salah; Nakhli, Mohamed Said; Sfeyhi, Ahmed Nadhir; Chaouch, Ajmi; Naija, Walid] Univ Med Ibn Jazzar, Teaching Hosp Sahloul, Dept Anesthesia & Intens Care, Sousse, Tunisia; [Azzaza, Mohamed] Univ Med Ibn Jazzar, Teaching Hosp Sahloul, Dept Abdominal Surg, Sousse, Tunisia		Kahloul, M (通讯作者)，Sahloul Teaching Hosp, Dept Anesthesia & Intens Care, Sahloul St, Sousse 4011, Tunisia.	Med.kahloul@outlook.fr	Kahloul, Mohamed/S-7632-2019	, Aphiwe/0000-0002-4807-3554				[Anonymous], LANCET; [Anonymous], 2011, AANA J; Auquier P, 2005, ANESTHESIOLOGY, V102, P1116, DOI 10.1097/00000542-200506000-00010; Bechtold ML, 2006, WORLD J GASTROENTERO, V12, P7309, DOI 10.3748/wjg.v12.i45.7309; Bechtold ML, 2009, DIGEST DIS SCI, V54, P19, DOI 10.1007/s10620-008-0312-0; Beiranvand Siavash, 2014, Acta Med Iran, V52, P909; Bigand Emmanuel, 2013, LE CERVEAU MELOMANE; Bruchas RR, …	32	33	38	0	16	TAYLOR & FRANCIS LTD	ABINGDON	2-4 PARK SQUARE, MILTON PARK, ABINGDON OR14 4RN, OXON, ENGLAND	1993-2820	1819-6357		LIBYAN J MED	Libyan J. Med.		2017	12
J	Burrai, F; Micheluzzi, V; Bugani, V				Burrai, Francesco; Micheluzzi, Valentina; Bugani, Valentina			Effects of Live Sax Music on Various Physiological Parameters, Pain Level, and Mood Level in Cancer Patients A Randomized Controlled Trial	HOLISTIC NURSING PRACTICE			English	Article						cancer patients; music therapy; nursing	HEART-RATE; THERAPY; ANXIETY; RELAXATION; RESPONSES; INTERVENTION; CORTISOL; MANAGEMENT; PRETERM; QUALITY	Background: Few randomized controlled trial studies have focused on the effect of music in cancer patients, and there are no randomized controlled trials on the effects of live music with saxophone in cancer patients. Objectives: To determine the effects of live saxophone music on various physiological parameters, pain level, and mood level. Design: A randomized controlled trial study. Participan…	[Burrai, Francesco] Univ Bologna, Sch Med & Surg, I-40138 Bologna, Italy; [Micheluzzi, Valentina; Bugani, Valentina] Villa Salute Hosp, Bologna, Italy	University of Bologna	Burrai, F (通讯作者)，Univ Bologna, AOSP SOrsola Malpighi Sch Med & Surg, Viale GB Ercolani 6, I-40138 Bologna, Italy.	francescoburrai@libero.it	BURRAI, FRANCESCO/P-2167-2019; MIcheluzzi, Valentina/AAB-2125-2022	MICHELUZZI, VALENTINA/0000-0001-5780-6775; BURRAI, FRANCESCO/0000-0002-5912-1857				Aldrige D, 2004, CASE STUDY DESIGNS M; [Anonymous], CHIN J CANC PREV TRE; [Anonymous], MUSIC MEANING; Beck S L, 1991, Oncol Nurs Forum, V18, P1327; Bendor D, 2005, NATURE, V436, P1161, DOI 10.1038/nature03867; Binns-Turner PG, 2008, THESIS U ALABAMA BIR; Bittman BB, 2001, ALTERN THER HEALTH M, V7, P38; Blood AJ, 2001, P NATL ACAD SCI USA, V98, P11818, DOI 10.1073/pnas.191355898; Boso M, 2006, FUN…	95	33	35	1	86	LIPPINCOTT WILLIAMS & WILKINS	PHILADELPHIA	TWO COMMERCE SQ, 2001 MARKET ST, PHILADELPHIA, PA 19103 USA	0887-9311	1550-5138		HOLIST NURS PRACT	Holist. Nurs. Pract.	OCT	2014	28	5
J	Lu, GL; Jia, RY; Liang, DN; Yu, JF; Wu, Z; Chen, CR				Lu, Guangli; Jia, Ruiying; Liang, Dandan; Yu, Jingfen; Wu, Zhen; Chen, Chaoran			Effects of music therapy on anxiety: A meta-analysis of randomized controlled trials	PSYCHIATRY RESEARCH			English	Article						Music Therapy; Anxiety; Meta-analysis	QUALITY-OF-LIFE; PREFERRED LIVE MUSIC; FOLLOW-UP; HOSPITALIZED-PATIENTS; DEPRESSION; MOOD; PAIN; DISORDERS; TRANSPLANTATION; CHILDREN	This study aims to evaluate the efficacy of music therapy on anxiety from randomized controlled trials (RCTs). The following electronic databases were utilized for selecting eligible studies that were published from inception to March 2021: PubMed, Cochrane Library, PsycINFO, Medline, Web of Science, and Embase. Standard mean difference (SMD) with 95% confidence interval (CI) values were used to …	[Lu, Guangli] Henan Univ, Inst Business, Sch Business, Jinming Ave, Kaifeng 475004, Henan, Peoples R China; [Jia, Ruiying; Liang, Dandan; Yu, Jingfen; Wu, Zhen; Chen, Chaoran] Henan Univ, Coll Nursing & Hlth, Inst Nursing & Hlth, Jinming Ave, Kaifeng 475004, Henan, Peoples R China	Henan University; Henan University	Chen, CR (通讯作者)，Henan Univ, Coll Nursing & Hlth, Inst Nursing & Hlth, Jinming Ave, Kaifeng 475004, Henan, Peoples R China.	kfccr@126.com			Chinese Henan Provincial Education Department Project [18B310001]; Chinese Henan Province Social Sci-ence Planning and Decision-making Consulting Project [2018BJC38]; Chinese Henan Province Graduate Education Reform and Quality Improvement Project [YJS2021AL074]	Chinese Henan Provincial Education Department Project; Chinese Henan Province Social Sci-ence Planning and Decision-making Consulting Project; Chinese Henan Province Graduate Education Reform and Quality Improvement Project	This work was supported by the Chinese Henan Provincial Education Department Project (18B310001) , Chinese Henan Province Social Sci-ence Planning and Decision-making Consulting Project (2018BJC38) , and Chinese Henan Province Graduate Education Reform and Quality Improvement Project (YJS2021AL074) .	Amiri S, 2019, J KERMANSHAH U MED S, V23, DOI [10.5812/jkums.86914, DOI 10.5812/JKUMS.86914]; [Anonymous], 2011, DEF MUS THER; [Anonymous], 2013, DIAGN STAT MAN MENT; Baldwin DS, 2005, J PSYCHOPHARMACOL, V19, P567, DOI 10.1177/0269881105059253; Bandelow B, 2015, EUR ARCH PSY CLIN N, V265, P363, DOI 10.1007/s00406-014-0563-z; Barlow DH, 2000, COMPR PSYCHIAT, V41, P55, DOI 10.1016/S0010-440X(00)800…	73	32	36	7	37	ELSEVIER IRELAND LTD	CLARE	ELSEVIER HOUSE, BROOKVALE PLAZA, EAST PARK SHANNON, CO, CLARE, 00000, IRELAND	0165-1781	1872-7123		PSYCHIAT RES	Psychiatry Res.	OCT	2021	304
J	Shella, TA				Shella, Tamara A.			Art therapy improves mood, and reduces pain and anxiety when offered at bedside during acute hospital treatment	ARTS IN PSYCHOTHERAPY			English	Article						Art therapy and mood, anxiety, and pain; Adult medical inpatients; Medical art therapy; Cancer; Gastrointestinal	CANCER-PATIENTS; BREAST-CANCER; MUSIC-THERAPY; DEPRESSION; SYMPTOMS; INPATIENTS; MORTALITY; DRAWINGS; PEOPLE	Art therapists can engage medical inpatients in the creation of art to encourage emotional and physical healing. Utilizing a chart review, the impact of art therapy sessions at the bedside with patients (N = 195) in a large urban teaching hospital was reviewed. The sample was predominantly female (n = 166) as more women than men agreed to participate in an art therapy session. As a routine part o…	[Shella, Tamara A.] Cleveland Clin, Arts & Med Inst, Art Therapy Dept, 1950 Richmond Rd TR308, Cleveland, OH 44124 USA	Cleveland Clinic Foundation	Shella, TA (通讯作者)，Cleveland Clin, Arts & Med Inst, Art Therapy Dept, 1950 Richmond Rd TR308, Cleveland, OH 44124 USA.	Shellat@ccf.org						Ali K, 2014, MED HUMANIT, V40, P56, DOI 10.1136/medhum-2013-010448; Angheluta A.M., 2011, CANADIAN J COUNSELIN, V45, P112; Bar-Sela G, 2007, PSYCHO-ONCOLOGY, V16, P980, DOI 10.1002/pon.1175; Barel-Shoshani ZA, 2017, ART PSYCHOTHER, V55, P136, DOI 10.1016/j.aip.2017.05.001; Basak F, 2015, INT J SURG, V23, P18, DOI 10.1016/j.ijsu.2015.09.040; Carter P, 2016, INT J CARDIOL, V207, P292, DOI 10.1016/j…	32	32	45	4	49	PERGAMON-ELSEVIER SCIENCE LTD	OXFORD	THE BOULEVARD, LANGFORD LANE, KIDLINGTON, OXFORD OX5 1GB, ENGLAND	0197-4556	1873-5878		ART PSYCHOTHER	Arts Psychother.	FEB	2018	57
J	Sawni, A; Breuner, CC				Sawni, Anju; Breuner, Cora Collette			Clinical Hypnosis, an Effective Mind-Body Modality for Adolescents with Behavioral and Physical Complaints	CHILDREN-BASEL			English	Review						mind-body therapies; adolescents; pain; headache; stress; anxiety; depression; hypnosis; guided imagery; mindfulness; emotional regulation	FUNCTIONAL ABDOMINAL-PAIN; CHILDHOOD ANXIETY; SELF-REGULATION; CHILDREN; STRESS; BRAIN; HYPNOTHERAPY; DISORDERS; HEADACHES; YOUTH	Mind-body medicine is a system of health practices that includes meditation/relaxation training, guided imagery, hypnosis, biofeedback, yoga, art/music therapy, prayer, tai chi, and psychological therapies such as cognitive behavioral therapy. Clinical hypnosis is an important mind-body tool that serves as an adjunct to conventional medical care for the adolescent patient. Clinical hypnosis speci…	[Sawni, Anju] Michigan State Univ, Coll Human Med, Dept Pediat, Hurley Childrens Hosp,Hurley Med Ctr, Flint, MI 48503 USA; [Breuner, Cora Collette] Univ Washington, Dept Pediat, Div Adolescent Med, Seattle, WA 98105 USA; [Breuner, Cora Collette] Univ Washington, Dept Orthoped & Sports Med, Seattle Childrens Hosp, Seattle, WA 98105 USA	Michigan State University; Michigan State University College of Human Medicine; University of Washington; University of Washington Seattle; Seattle Children's Hospital; University of Washington; University of Washington Seattle	Sawni, A (通讯作者)，Michigan State Univ, Coll Human Med, Dept Pediat, Hurley Childrens Hosp,Hurley Med Ctr, Flint, MI 48503 USA.	Asawni1@hurleymc.com; Cora.Breuner@seattlechildrens.org						Ader R, 2007, PSYCHONEUROIMMUNOLOGY, VOLS I AND II, 4TH EDITION, pXV, DOI 10.1016/B978-012088576-3/50001-0; Anbar RD, 2001, CLIN PEDIATR, V40, P447, DOI 10.1177/000992280104000804; Andersen SL, 2008, TRENDS NEUROSCI, V31, P183, DOI 10.1016/j.tins.2008.01.004; Andersen SL, 2009, NEUROSCI BIOBEHAV R, V33, P516, DOI 10.1016/j.neubiorev.2008.09.009; Arnsten AFT, 2004, ANN NY ACAD SCI, V1021, P143, DO…	61	32	33	2	46	MDPI	BASEL	ST ALBAN-ANLAGE 66, CH-4052 BASEL, SWITZERLAND		2227-9067		CHILDREN-BASEL	Children-Basel	APR	2017	4	4
J	Ugur, HG; Aktas, YY; Orak, OS; Saglambilen, O; Avci, IA				Ugur, Hacer Gok; Aktas, Yesim Yaman; Orak, Oya Sevcan; Saglambilen, Okan; Avci, Ilknur Aydin			The effect of music therapy on depression and physiological parameters in elderly people living in a Turkish nursing home: a randomized-controlled trial	AGING & MENTAL HEALTH			English	Article						Elderly people; nursing home; music therapy; depression; physiological parameters	OLDER-PEOPLE; ANXIETY; DEMENTIA; PAIN; INTERVENTION; PREVALENCE; RESPONSES; FEMALES; INDEXES	Objective: This study was carried out in an effort to determine the effect of music therapy on depression and physiological parameters in elderly people who were living in a nursing home.Method: The study was a randomized controlled trial. The study sample consisted of 64 elderly people who complied with the criteria of inclusion for the study. The data were collected using the Elderly Informatio…	[Ugur, Hacer Gok] Ordu Univ, Sch Hlth Sci, Dept Publ Hlth Nursing, Ordu, Turkey; [Aktas, Yesim Yaman] Giresun Univ, Dept Surg Nursing, Fac Hlth Sci, Giresun, Turkey; [Orak, Oya Sevcan] Ordu Univ, Sch Hlth Sci, Dept Psychiat Nursing, Ordu, Turkey; [Saglambilen, Okan] Ordu Univ, Fac Music & Performing Arts, Music Dept, Ordu, Turkey; [Avci, Ilknur Aydin] Ondokuz Mays Univ, Samsun Sch Hlth, Dept Publ…	Ordu University; Giresun University; Ordu University; Ordu University; Ondokuz Mayis University	Aktas, YY (通讯作者)，Giresun Univ, Dept Surg Nursing, Fac Hlth Sci, Giresun, Turkey.	yesimyaman28@hotmail.com	Aydin Avci, ilknur/E-2976-2012; ORAK, Oya Sevcan/JAC-8763-2023	ORAK, Oya Sevcan/0000-0002-7499-5077; Saglambilen, Okan/0000-0001-6204-9860; GOK UGUR, HACER/0000-0002-0371-0556				Aktas YY, 2016, NURS CRIT CARE, V21, P44, DOI 10.1111/nicc.12159; Altnolcek H, 2013, MUZIKLE TEDAVI; [Anonymous], 2003, TURK GERIATRI DERG; [Anonymous], 2015, Mental health and older adults; Arslantas H, 2011, TURK J GERIATR, V14, P135; Baker FA, 2007, ART PSYCHOTHER, V34, P321, DOI 10.1016/j.aip.2007.04.005; Bernatzky G, 2011, NEUROSCI BIOBEHAV R, V35, P1989, DOI 10.1016/j.neubiorev.2011.06.005;…	49	32	37	2	67	ROUTLEDGE JOURNALS, TAYLOR & FRANCIS LTD	ABINGDON	2-4 PARK SQUARE, MILTON PARK, ABINGDON OX14 4RN, OXON, ENGLAND	1360-7863	1364-6915		AGING MENT HEALTH	Aging Ment. Health		2017	21	12
J	Silverman, MJ; Letwin, L; Nuehring, L				Silverman, Michael J.; Letwin, Lorissa; Nuehring, Louisa			Patient preferred live music with adult medical patients: A systematic review to determine implications for clinical practice and future research	ARTS IN PSYCHOTHERAPY			English	Article						Medical populations; Systematic review; Music therapy; Patient preferred live music; Receptive	ORGAN TRANSPLANT PATIENTS; POPULAR SONG REPERTOIRE; GERIATRIC CLIENTS; RANDOMIZED EFFECTIVENESS; MARROW TRANSPLANT; THERAPY STUDENTS; CANCER-PATIENTS; MIXED-METHODS; PAIN; UNIT	Many clinicians and researchers have articulated the importance and applicability of patient preferred live music (PPLM) as a receptive music therapy intervention for adult medical patients. While PPLM delivered by a music therapist is often considered music therapy and not music medicine, questions concerning its operational definition, application, and functionality remain. The purpose of this …	[Silverman, Michael J.; Letwin, Lorissa; Nuehring, Louisa] Univ Minnesota, Minneapolis, MN 55455 USA	University of Minnesota System; University of Minnesota Twin Cities	Silverman, MJ (通讯作者)，Univ Minnesota, Minneapolis, MN 55455 USA.	silvermj@umn.edu						Andersen Dan, 2012, [Korean Journal of Music Therapy, 한국음악치료학회지], V14, P47; [Anonymous], 2012, J MUSIC THER, V49, P2; [Anonymous], 2005, MED MUSIC THERAPY ME; [Anonymous], 2011, MUSIC MED, DOI DOI 10.1177/1943862111420539; Bradt J., 2011, COCHRANE DATABASE SY, V8; Bradt J, 2015, SUPPORT CARE CANCER, V23, P1261, DOI 10.1007/s00520-014-2478-7; Bruscia K.E., 2014, DEFINING MUSIC THERA, V3rd; Burns D…	50	32	41	1	22	PERGAMON-ELSEVIER SCIENCE LTD	OXFORD	THE BOULEVARD, LANGFORD LANE, KIDLINGTON, OXFORD OX5 1GB, ENGLAND	0197-4556	1873-5878		ART PSYCHOTHER	Arts Psychother.	JUL	2016	49
J	Zhu, JM; He, HG; Zhou, XZ; Wei, HX; Gao, YR; Ye, BL; Liu, ZG; Chan, SWC				Zhu, Jiemin; He, Hong-Gu; Zhou, Xiuzhu; Wei, Haixia; Gao, Yaru; Ye, Benlan; Liu, Zuguo; Chan, Sally Wai-Chi			Pain relief effect of breast feeding and music therapy during heel lance for healthy-term neonates in China: A randomized controlled trial	MIDWIFERY			English	Article						Breast feeding; Heel lance; Music therapy; Pain relief; Randomised controlled trial	KANGAROO MOTHER CARE; TO-SKIN CONTACT; PROCEDURAL PAIN; NONNUTRITIVE SUCKING; DOUBLE-BLIND; STICK PROCEDURES; ORAL SUCROSE; PRETERM; MANAGEMENT; MILK	Objectives: to Lest the effectiveness of breast feeding (BE), music therapy (MT), and combined breast feeding and music therapy (BF+MI) on pain relief in healthy-term neonates during heel lance. Design: randomised controlled trial. Setting: in the postpartum unit of one university-affiliated hospital in China from August 2013 to February 2014. Participants: among 288 healthy-term neonates recruit…	[Zhu, Jiemin; Ye, Benlan] Xiamen Univ, Sch Med, Dept Nursing, Xiamen, Peoples R China; [He, Hong-Gu] Natl Univ Singapore, Yong Loo Lin Sch Med, Alice Lee Ctr Nursing Studies, Singapore 117595, Singapore; [Zhou, Xiuzhu] Xiamen Univ, Affiliated Hosp 1, Dept Obstet & Gynecol, Xiamen, Peoples R China; [Wei, Haixia; Gao, Yaru] Xiamen Univ, Sch Med, Dept Nursing, BSc Nursing Programme, Xiamen, Peoples …	Xiamen University; National University of Singapore; Xiamen University; Xiamen University; Xiamen University; University of Newcastle	Liu, ZG (通讯作者)，Xiamen Univ, Sch Med, Xiangan Campus, Xiamen 361102, Peoples R China.	jieminzhu@xmu.edu.cn; nurhhg@nus.edu.sg; xmszxz@163.com; 1538910849@qq.com; 1454472210@qq.com; benlanye@xmu.edu.cn; zuguoliu@xmu.edu.cn; sally.chan@newcastle.edu.au	Liu, Zhihao/JUF-7651-2023; He, Hong-gu/B-2686-2010; Chan, Sally/ABB-8520-2020	Chan, Sally Wai Chi/0000-0001-5484-4645; Zhu, Jiemin/0000-0001-9705-9575				Amer Acad Pediat, 2006, PEDIATRICS, V118, P2231, DOI 10.1542/peds.2006-2277; Bo LK, 2000, PEDIATRICS, V105, DOI 10.1542/peds.105.4.e49; Butt M L, 2000, Can J Nurs Res, V31, P17; Campbell-Yeo M, 2013, BMC PEDIATR, V13, DOI 10.1186/1471-2431-13-182; Campbell-Yeo Marsha, 2011, Adv Neonatal Care, V11, P312, DOI 10.1097/ANC.0b013e318229aa76; Cignacco E, 2007, EUR J PAIN, V11, P139, DOI 10.1016/j.ejpai…	42	32	36	0	38	ELSEVIER SCI LTD	OXFORD	THE BOULEVARD, LANGFORD LANE, KIDLINGTON, OXFORD OX5 1GB, OXON, ENGLAND	0266-6138	1532-3099		MIDWIFERY	Midwifery	MAR	2015	31	3
J	Chaput-McGovern, J; Silverman, MJ				Chaput-McGovern, Jenna; Silverman, Michael J.			Effects of music therapy with patients on a post-surgical oncology unit: A pilot study determining maintenance of immediate gains	ARTS IN PSYCHOTHERAPY			English	Article						Cancer; Live music; Music therapy; Oncology; Surgery; Surgical oncology	PREFERRED MUSIC; CANCER-PATIENTS; ANXIETY; MOOD	Researchers have found that music therapy can be an effective psychosocial intervention for oncology patients. However, due to shortened inpatient hospital stays and the frequency of surgery for patients with cancer, there is a need to determine maintenance of single-session treatment gains with patients on a post-surgical oncology unit. The purpose of this pilot study was to evaluate maintenance…	[Chaput-McGovern, Jenna; Silverman, Michael J.] Univ Minnesota, Minneapolis, MN 55455 USA	University of Minnesota System; University of Minnesota Twin Cities	Chaput-McGovern, J (通讯作者)，Univ Minnesota, Minneapolis, MN 55455 USA.	jrebeccac@hotmail.com						Abrams B, 2010, J MUSIC THER, V47, P351, DOI 10.1093/jmt/47.4.351; American Cancer Society, 2010, QUEST PEOPL ASK CANC; [Anonymous], 2010, Cancer Facts Figures 2010; Boyle M. E., 2008, 34 C CAN ASS MUS THE; Bradt J., 2011, COCHRANE DB SYST REV, V8; Burns D.S., 2009, Cancer Nursing, V32, P8; Burns DS, 2005, J MUSIC THER, V42, P185, DOI 10.1093/jmt/42.3.185; Burns DS, 2001, J MUSIC THER, V38, P51, …	32	32	39	1	31	PERGAMON-ELSEVIER SCIENCE LTD	OXFORD	THE BOULEVARD, LANGFORD LANE, KIDLINGTON, OXFORD OX5 1GB, ENGLAND	0197-4556			ART PSYCHOTHER	Arts Psychother.	NOV	2012	39	5
J	Ruano, A; García-Torres, F; Gálvez-Lara, M; Moriana, JA				Ruano, Alejandra; Garcia-Torres, Francisco; Galvez-Lara, Mario; Moriana, Juan A.			Psychological and Non-Pharmacologic Treatments for Pain in Cancer Patients: A Systematic Review and Meta-Analysis	JOURNAL OF PAIN AND SYMPTOM MANAGEMENT			English	Review						Cancer; pain; psychological treatment; systematic review; meta-analysis	CLINICAL-PRACTICE GUIDELINES; RANDOMIZED CONTROLLED-TRIAL; PRIMARY BREAST-CANCER; COGNITIVE THERAPY; INTERVENTIONS; MANAGEMENT; EFFICACY; RELIEF; MUSIC	Context. Pain is the most fearful symptom in cancer. Although there is a relationship between psychosocial variables and oncologic pain, psychological and non-pharmacological treatments for pain management in cancer patients are not very widespread. Objectives. To analyze the efficacy of psychological and non-pharmacological treatments for reducing pain in cancer patients. Methods. We performed a…	[Ruano, Alejandra; Garcia-Torres, Francisco; Galvez-Lara, Mario; Moriana, Juan A.] Univ Cordoba, Dept Psychol, Avda San Alberto Magno S-N, Cordoba 14071, Spain; [Garcia-Torres, Francisco; Galvez-Lara, Mario; Moriana, Juan A.] Maimonides Inst Res Biomed Cordoba IMIBIC, Cordoba, Spain; [Garcia-Torres, Francisco; Galvez-Lara, Mario; Moriana, Juan A.] Reina Sofia Univ Hosp, Cordoba, Spain	Universidad de Cordoba; Hospital Universitario Reina Sofia - Cordoba	García-Torres, F (通讯作者)，Univ Cordoba, Dept Psychol, Avda San Alberto Magno S-N, Cordoba 14071, Spain.	z12gatof@uco.es	Garcia-Torres, Francisco/G-7095-2014; Gálvez-Lara, Mario/T-3720-2017; Moriana, Juan A./D-7718-2015	Galvez-Lara, Mario/0000-0002-8491-199X; Moriana, Juan A./0000-0003-0577-821X; Garcia-Torres, Francisco/0000-0002-5129-6951	Consejeria de Economia, Conocimiento, Empresas y Universidad of the Junta de Andalucia (Spain); European Regional Development Fund (ERDF) [P20_00485]	Consejeria de Economia, Conocimiento, Empresas y Universidad of the Junta de Andalucia (Spain); European Regional Development Fund (ERDF)(European Union (EU))	This work was supported by the Consejeria de Economia, Conocimiento, Empresas y Universidad of the Junta de Andalucia (Spain) and the European Regional Development Fund (ERDF), grant number: P20_00485.	Anderson D.J., 1994, PSYCHOL VULNERABILIT, P137; Bailey Katharine P, 2003, J Psychosoc Nurs Ment Health Serv, V41, P13; Caraceni A, 1999, PAIN, V82, P263, DOI 10.1016/S0304-3959(99)00073-1; Carulla J., 2013, Rev. Soc. Esp. Dolor, V20, P113, DOI 10.4321/s1134-80462013000300003; Charalambous A, 2016, PLOS ONE, V11, DOI 10.1371/journal.pone.0156911; Cordon SL, 2009, J COGN PSYCHOTHER, V23, P258, DOI…	54	31	34	4	27	ELSEVIER SCIENCE INC	NEW YORK	STE 800, 230 PARK AVE, NEW YORK, NY 10169 USA	0885-3924	1873-6513		J PAIN SYMPTOM MANAG	J. Pain Symptom Manage.	MAY	2022	63	5
J	Kehl, SM; La Marca-Ghaemmaghami, P; Haller, M; Pichler-Stachl, E; Bucher, HU; Bassler, D; Haslbeck, FB				Kehl, Selina M.; La Marca-Ghaemmaghami, Pearl; Haller, Marina; Pichler-Stachl, Elisabeth; Bucher, Hans Ulrich; Bassler, Dirk; Haslbeck, Friederike B.			Creative Music Therapy with Premature Infants and Their Parents: A Mixed-Method Pilot Study on Parents' Anxiety, Stress and Depressive Symptoms and Parent-Infant Attachment	INTERNATIONAL JOURNAL OF ENVIRONMENTAL RESEARCH AND PUBLIC HEALTH			English	Article						music therapy; NICU; prematurity; postnatal anxiety; postnatal stress; attachment	MATERNAL POSTTRAUMATIC STRESS; PRETERM INFANTS; KANGAROO CARE; MOTHER; SCALE; BIRTH; IMPACT; PAIN; VALIDATION; QUALITY	Premature birth is stressful for infants and parents and can adversely affect the parent-infant dyad. This mixed-methods pilot study evaluates whether creative music therapy (CMT) can alleviate anxiety, stress, and depressive symptoms in parents and support the bonding process with their infant. Sixteen parent couples were included. Ten couples were randomly allocated to the music therapy group (…	[Kehl, Selina M.; Bucher, Hans Ulrich; Bassler, Dirk; Haslbeck, Friederike B.] Univ Zurich, Univ Hosp Zurich, Dept Neonatol, Frauenklinikstr 10, CH-8091 Zurich, Switzerland; [Kehl, Selina M.] Zurich Univ Arts, Dept Clin Mus Therapy, Pfingstweidstr 96, CH-8005 Zurich, Switzerland; [Kehl, Selina M.] Childrens Univ Hosp Zurich, Dept Neonatol & Pediat Intens Care, Steinwiesstr 75, CH-8032 Zurich, Swi…	University of Zurich; University Zurich Hospital; University Children's Hospital Zurich; University of Zurich; University of Zurich; Medical University of Graz	Haslbeck, FB (通讯作者)，Univ Zurich, Univ Hosp Zurich, Dept Neonatol, Frauenklinikstr 10, CH-8091 Zurich, Switzerland.	selina.kehl@kispi.uzh.ch; pearl.lamarca@peace-academy-society.org; marina.haller@psychologie.uzh.ch; Elisabeth.Pichler-Stachl@klinikum-graz.at; buh@usz.ch; Dirk.Bassler@usz.ch; friederike.haslbeck@usz.ch	Bucher, Hans/AAL-1100-2020; Haslbeck, Friederike/AAG-8225-2020	Haller, Marina/0000-0003-4848-8079; La Marca-Ghaemmaghami, Pearl/0000-0001-5494-9228	Foundation of Anna Muller Grocholski; Stiftung fur Neonatologie; Vontobel Foundation	Foundation of Anna Muller Grocholski; Stiftung fur Neonatologie; Vontobel Foundation(ACEV Foundation)	This study was funded by the Foundation of Anna Muller Grocholski, the Stiftung fur Neonatologie, and the Vontobel Foundation for which the authors are most grateful.	ALDRIDGE D, 1990, J ROY SOC MED, V83, P345, DOI 10.1177/014107689008300602; AlS HDS, 2011, CURR WOMENS HEALTH R, V7, P288, DOI 10.2174/157340411796355216; Arnon S, 2014, ACTA PAEDIATR, V103, P1039, DOI 10.1111/apa.12744; Balice-Bourgois C, 2020, CLIN J PAIN, V36, P390, DOI 10.1097/AJP.0000000000000808; Benzies Karen M, 2013, BMC Pregnancy Childbirth, V13 Suppl 1, pS10, DOI 10.1186/1471-2393-13-S1…	50	31	35	1	40	MDPI	BASEL	ST ALBAN-ANLAGE 66, CH-4052 BASEL, SWITZERLAND		1660-4601		INT J ENV RES PUB HE	Int. J. Environ. Res. Public Health	JAN	2021	18	1
J	Kim, DE; Pruskowski, KA; Ainsworth, CR; Linsenbardt, HR; Rizzo, JA; Cancio, LC				Kim, Daniel E.; Pruskowski, Kaitlin A.; Ainsworth, Craig R.; Linsenbardt, Hans R.; Rizzo, Julie A.; Cancio, Leopoldo C.			A Review of Adjunctive Therapies for Burn Injury Pain During the Opioid Crisis	JOURNAL OF BURN CARE & RESEARCH			English	Review							RANDOMIZED CONTROLLED-TRIAL; DOUBLE-BLIND; DRESSING CHANGES; BACKGROUND PAIN; VIRTUAL-REALITY; INTRAVENOUS ACETAMINOPHEN; PRACTICE GUIDELINES; MUSIC INTERVENTION; LASER THERAPY; MANAGEMENT	Opioids are the mainstay of pain management after burn injury. The United States currently faces an epidemic of opioid overuse and abuse, while simultaneously experiencing a nationwide shortage of intravenous narcotics. Adjunctive pain management therapies must be sought and utilized to reduce the use of opioids in burn care to prevent the long-term negative effects of these medications and to mi…	[Kim, Daniel E.; Pruskowski, Kaitlin A.; Ainsworth, Craig R.; Linsenbardt, Hans R.; Rizzo, Julie A.; Cancio, Leopoldo C.] US Army Inst Surg Res, Jbsa Ft Sam Houston, TX USA; [Kim, Daniel E.; Pruskowski, Kaitlin A.; Ainsworth, Craig R.; Rizzo, Julie A.] Uniformed Serv Univ Hlth Sci, Bethesda, MD 20814 USA	United States Department of Defense; United States Army; Uniformed Services University of the Health Sciences - USA	Rizzo, JA (通讯作者)，3698 Chambers Pass, Jbsa Ft Sam Houston, TX 78234 USA.	julie.a.rizzo.mil@mail.mil	Kim, Daniel/AAI-4092-2021	Linsenbardt, Hans/0000-0003-1009-8243; Kim, Daniel/0000-0002-9334-1925				de Castro RJA, 2013, REV BRAS ANESTESIOL, V63, P149, DOI 10.1016/j.bjane.2012.02.003; Amiri MH, 2016, BURNS, V42, P872, DOI 10.1016/j.burns.2016.01.006; Anttila M, 2003, BRIT J CLIN PHARMACO, V56, P691, DOI 10.1046/j.1365-2125.2003.01944.x; Askay SW, 2007, REHABIL PSYCHOL, V52, P247, DOI 10.1037/0090-5550.52.3.247; Asmussen S, 2013, BURNS, V39, P625, DOI 10.1016/j.burns.2013.01.008; Ault P, 2018,…	92	31	35	1	13	OXFORD UNIV PRESS	OXFORD	GREAT CLARENDON ST, OXFORD OX2 6DP, ENGLAND	1559-047X	1559-0488		J BURN CARE RES	J. Burn Care Res.	NOV-DEC	2019	40	6
J	Song, MZ; Li, NY; Zhang, XB; Shang, YR; Yan, LT; Chu, J; Sun, R; Xu, Y				Song, Mingzhi; Li, Nanyang; Zhang, Xianbin; Shang, Yuru; Yan, Litao; Chu, Jin; Sun, Ran; Xu, Yun			Music for reducing the anxiety and pain of patients undergoing a biopsy: A meta-analysis	JOURNAL OF ADVANCED NURSING			English	Review						anxiety; biopsy; meta-analysis; music; nursing; pain; pain management; STAI; VAS; vital signs	PROSTATE BIOPSY; THERAPY; INTERVENTION; MEDICATION; MANAGEMENT; SYMPTOMS; IMPACT; WOMEN	AimThis study aimed to evaluate the efficacy of music therapy for reducing the anxiety and pain of patients who underwent a biopsy. BackgroundMusic can affect human anxiety and pain by triggering a neuroendocrine effect. Clinical study results indicated that music can influence the anxiety and pain caused by invasive procedures. There is no effective solution for anxiety and pain arising from a b…	[Song, Mingzhi; Yan, Litao; Chu, Jin] Dalian Med Univ, Dept Orthopaed, Affiliated Hosp 1, Dalian, Liaoning, Peoples R China; [Song, Mingzhi] Dalian Med Univ, Dept Orthopaed, Affiliated Hosp 3, Jinpu New Area, Dalian, Liaoning, Peoples R China; [Li, Nanyang] Fudan Univ, Shanghai Med Coll, Huashan Hosp, Emergency Dept, Shanghai, Peoples R China; [Zhang, Xianbin; Shang, Yuru] Dalian Med Univ, Dept H…	Dalian Medical University; Dalian Medical University; Fudan University; Dalian Medical University; Dalian Medical University; Dalian Medical University	Sun, R; Xu, Y (通讯作者)，Dalian Med Univ, Dept Nursing, Affiliated Hosp 1, Dalian, Liaoning, Peoples R China.	sunran_dmu@126.com; xuyun_dmu@sina.com	Zhang, XZ/HJA-4189-2022	Zhang, Xianbin/0000-0002-0948-6698				Balshem H, 2011, J CLIN EPIDEMIOL, V64, P401, DOI 10.1016/j.jclinepi.2010.07.015; Bradt J, 2016, COCHRANE DB SYST REV, DOI 10.1002/14651858.CD006911.pub3; Bradt J, 2013, COCHRANE DB SYST REV, DOI 10.1002/14651858.CD006908.pub2; Bugbee ME, 2005, RADIOLOGY, V234, P73, DOI 10.1148/radiol.2341030163; Carlson E, 2015, FRONT HUM NEUROSCI, V9, DOI 10.3389/fnhum.2015.00466; Chanda ML, 2013, TRENDS COGN S…	40	31	32	1	33	WILEY	HOBOKEN	111 RIVER ST, HOBOKEN 07030-5774, NJ USA	0309-2402	1365-2648		J ADV NURS	J. Adv. Nurs.	MAY	2018	74	5
J	Nelson, K; Adamek, M; Kleiber, C				Nelson, Kirsten; Adamek, Mary; Kleiber, Charmaine			Relaxation Training and Postoperative Music Therapy for Adolescents Undergoing Spinal Fusion Surgery	PAIN MANAGEMENT NURSING			English	Article							PAIN ASSESSMENT; CHILDREN; ANXIETY; ASSOCIATION; EXPERIENCES; RESPONSES; DISTRESS	Spinal fusion for idiopathic scoliosis is one of the most painful surgeries experienced by adolescents. Music therapy, utilizing music-assisted relaxation with controlled breathing and imagery, is a promising intervention for reducing pain and anxiety for these patients. It can be challenging to teach new coping strategies to postoperative patients who are already in pain. This study evaluated th…	[Nelson, Kirsten] Univ Iowa Hosp & Clin, Iowa City, IA 52242 USA; [Adamek, Mary] Univ Iowa, Sch Mus, Iowa City, IA USA; [Kleiber, Charmaine] Univ Iowa, Coll Nursing, Iowa City, IA 52242 USA	University of Iowa; University of Iowa; University of Iowa	Nelson, K (通讯作者)，Univ Iowa Hosp & Clin, Rehabil Therapies, 200 Hawkins Dr,0733 JPP, Iowa City, IA 52242 USA.	Kirsten-nelson@uiowa.edu			American Music Therapy Association; University of Iowa Obermann Center for Advanced Studies	American Music Therapy Association; University of Iowa Obermann Center for Advanced Studies	Funding for this study was provided by the American Music Therapy Association and the University of Iowa Obermann Center for Advanced Studies. These sponsors had no role in the study design or collection, analysis, or interpretation of data.	Allred KD, 2010, PAIN MANAG NURS, V11, P15, DOI 10.1016/j.pmn.2008.12.002; American Academy of Pediatrics and American Pain Society, 2001, SS MAN AC PAIN INF C; Blood AJ, 2001, P NATL ACAD SCI USA, V98, P11818, DOI 10.1073/pnas.191355898; Bradt J., 2010, Music and Medicine, V2, P150, DOI DOI 10.1177/1943862110369913; Caumo W, 2000, ACTA ANAESTH SCAND, V44, P782, DOI 10.1034/j.1399-6576.2000.44070…	36	31	37	0	39	ELSEVIER SCIENCE INC	NEW YORK	STE 800, 230 PARK AVE, NEW YORK, NY 10169 USA	1524-9042	1532-8635		PAIN MANAG NURS	Pain Manag. Nurs.	FEB	2017	18	1
J	Aktas, YY; Karabulut, N				Aktas, Yesim Yaman; Karabulut, Neziha			The effects of music therapy in endotracheal suctioning of mechanically ventilated patients	NURSING IN CRITICAL CARE			English	Article						Critical care nursing; Mechanical ventilation; Pain assessment; Post-operative care; Sedation	PAIN OBSERVATION TOOL; CRITICALLY-ILL; PHYSIOLOGICAL-RESPONSES; PATIENTS PERCEPTION; POSTOPERATIVE PAIN; PROCEDURAL PAIN; STRESS-RESPONSE; CARE; VALIDATION; MANAGEMENT	Background: Endotracheal suctioning has been identified as a painful procedure for critically ill patients. Aim: To determine the effect of music therapy on pain intensity, sedation level and physiological parameters during endotracheal suctioning of mechanically ventilated patients in cardiovascular surgery intensive care unit (ICU). Design: Experimental survey. Methods: The study was conducted …	[Aktas, Yesim Yaman] Giresun Univ, Fac Hlth Sci, Dept Surg Nursing, Giresun, Turkey; [Karabulut, Neziha] Giresun Univ, Fac Hlth Sci, Dept Surg Nursing, Erzurum, Turkey	Giresun University; Giresun University	Karabulut, N (通讯作者)，Ataturk Univ, Fac Hlth Sci, Dept Surg Nursing, TR-25240 Erzurum, Turkey.	nezihek@mynet.com						Ahlers SJ, 2008, CRIT CARE, V12, DOI 10.1186/cc6789; Aïssaoui Y, 2005, ANESTH ANALG, V101, P1470, DOI 10.1213/01.ANE.0000182331.68722.FF; Allred KD, 2010, PAIN MANAG NURS, V11, P15, DOI 10.1016/j.pmn.2008.12.002; Almerud Sofia, 2003, Intensive Crit Care Nurs, V19, P21, DOI 10.1016/S0964-3397(02)00118-0; [Anonymous], TAIWAN CRITICAL CARE; Aragon D, 2002, ALTERN THER HEALTH M, V8, P52; Arroyo-Novoa…	60	31	33	2	48	WILEY	HOBOKEN	111 RIVER ST, HOBOKEN 07030-5774, NJ USA	1362-1017	1478-5153		NURS CRIT CARE	Nurs. Crit. Care	JAN	2016	21	1
J	Burns, DS; Perkins, SM; Tong, Y; Hilliard, RE; Cripe, LD				Burns, Debra S.; Perkins, Susan M.; Tong, Yan; Hilliard, Russell E.; Cripe, Larry D.			Music Therapy Is Associated With Family Perception of More Spiritual Support and Decreased Breathing Problems in Cancer Patients Receiving Hospice Care	JOURNAL OF PAIN AND SYMPTOM MANAGEMENT			English	Article						Music therapy; hospice care; propensity score analysis; family satisfaction	PALLIATIVE CARE; OF-LIFE; QUALITY; SATISFACTION; RELEVANCE	Context. Music therapy is a common discretionary service offered within hospice; however, there are critical gaps in understanding the effects of music therapy on hospice quality indicators, such as family satisfaction with care. Objectives. The purpose of this study was to examine whether music therapy affected family perception of patients' symptoms and family satisfaction with hospice care. Me…	[Burns, Debra S.] IUPUI, Sch Engn & Technol, Indianapolis, IN 46202 USA; [Perkins, Susan M.; Tong, Yan; Cripe, Larry D.] Indiana Univ Sch Med, Indianapolis, IN 46202 USA; [Burns, Debra S.; Perkins, Susan M.; Cripe, Larry D.] Univ Melvin, Indianapolis, IN USA; [Burns, Debra S.; Perkins, Susan M.; Cripe, Larry D.] Bren Simon Canc Ctr, Indianapolis, IN USA; [Hilliard, Russell E.] Seasons Hosp & Pall…	Purdue University System; Purdue University; Indiana University System; Indiana University Bloomington	Burns, DS (通讯作者)，IUPUI, Sch Engn & Technol, Dept Mus & Arts Technol, 535 W Michigan St,IT 391, Indianapolis, IN 46202 USA.	desburns@iupui.edu	Burns, Debra/C-6741-2014	Burns, Debra/0000-0003-0045-5446	Mary Margaret Walther Program in Palliative Care Research and Education, Indiana University Bren and Simon Cancer Center	Mary Margaret Walther Program in Palliative Care Research and Education, Indiana University Bren and Simon Cancer Center	This project received support from the Mary Margaret Walther Program in Palliative Care Research and Education, Indiana University Bren and Simon Cancer Center (D. Burns, Principal Investigator). The authors declare no conflicts of interest.	American Music Therapy Association, 2013, WHAT IS MUS THER; Andersen RM, 2008, MED CARE, V46, P647, DOI [10.1097/MLR.0b013e31817a835d, 10.1097/MLR.0b013e31817f4d48]; [Anonymous], COCHRANE DATABASE SY, DOI DOI 10.1002/14651858.CD007169.PUB2; Archie P, 2013, SUPPORT CARE CANCER, V21, P2609, DOI 10.1007/s00520-013-1841-4; Aspinal F, 2003, J ADV NURS, V42, P324, DOI 10.1046/j.1365-2648.2003.02624.x; …	30	31	37	1	52	ELSEVIER SCIENCE INC	NEW YORK	360 PARK AVE SOUTH, NEW YORK, NY 10010-1710 USA	0885-3924	1873-6513		J PAIN SYMPTOM MANAG	J. Pain Symptom Manage.	AUG	2015	50	2
J	Ghetti, CM				Ghetti, Claire M.			Music therapy as procedural support for invasive medical procedures: toward the development of music therapy theory	NORDIC JOURNAL OF MUSIC THERAPY			English	Article						music therapy; procedural support; invasive procedures; medical, theory	PAIN; ANXIETY; DISTRESS	In partial response to the demand for evidence-based practice, there is an increasing interest in the use of music therapy as procedural support for both invasive and non-invasive medical procedures. Clinicians and researchers are attempting to define how music therapy functions as procedural support in order to advance clinical practice and research, but concepts remain inadequately specified in…	Univ Kansas, Lawrence, KS 66045 USA	University of Kansas	Ghetti, CM (通讯作者)，Univ Kansas, Lawrence, KS 66045 USA.	cghetti100@gmail.com						Aigen K., 1991, Dissertation Abstracts International: Section A, V52, P1933; Aldwin C.M., 1994, Stress, coping, and development; Altheide D.L., 1996, Qualitative Research Methods Series 38: Qualitative Media Analysis; ALTSCHULER I, 1948, MUSIC MED, P250; American Music Therapy Association, 2010, WHAT IS PROF MUS THE; [Anonymous], 2000, Stedman's medical dictionary; [Anonymous], 1964, The Conduct …	53	31	42	1	12	GRIEG ACADEMY	BERGEN	UNIV BERGEN, DEPT MUSIC, LARS HILLES GATE 3, BERGEN, N-5015, NORWAY	0803-9828			NORD J MUSIC THER	Nord. J. Music Ther.		2012	21	1
J	Ghetti, CM				Ghetti, Claire M.			Active Music Engagement with Emotional-Approach Coping to Improve Well-being in Liver and Kidney Transplant Recipients	JOURNAL OF MUSIC THERAPY			English	Article							RANDOMIZED CONTROLLED-TRIAL; QUALITY-OF-LIFE; POSITIVE EMOTIONS; THERAPY; RELAXATION; OUTCOMES; STRESS; CANCER; HEART	Liver and kidney transplant recipients report elevated psychological distress following transplant in comparison to other types of organ transplant recipients. Negative affective states can lead to immune dysregulation and adverse health behaviors, and therefore may contribute to disease. In contrast, positive affective states can broaden individuals' thoughts and actions to promote the accumulat…	Univ Kansas, Lawrence, KS 66045 USA	University of Kansas	Ghetti, CM (通讯作者)，Univ Kansas, Lawrence, KS 66045 USA.							Abeloff M. D., 2000, CLIN ONCOLOGY; Austenfeld JL, 2004, J PERS, V72, P1335, DOI 10.1111/j.1467-6494.2004.00299.x; Cassileth BR, 2003, CANCER, V98, P2723, DOI 10.1002/cncr.11842; Fredrickson BL, 2004, PHILOS T R SOC B, V359, P1367, DOI 10.1098/rstb.2004.1512; Fredrickson BL, 2000, MOTIV EMOTION, V24, P237, DOI 10.1023/A:1010796329158; Goetzmann L, 2008, SWISS MED WKLY, V138, P477, DOI 2008/33/smw…	25	31	43	0	20	NATL ASSOC MUSIC THERAPY INC	SILVER SPRING	8455 COLESVILLE RD, STE 1000, SILVER SPRING, MD 20910 USA	0022-2917			J MUSIC THER	J. Music Ther.	WIN	2011	48	4
J	Raina, R; Krishnappa, V; Gupta, M				Raina, Rupesh; Krishnappa, Vinod; Gupta, Mona			Management of pain in end-stage renal disease patients: Short review	HEMODIALYSIS INTERNATIONAL			English	Review						Pain; end stage renal disease; opioids; analgesics; hemodialysis	QUALITY-OF-LIFE; SYMPTOM ASSESSMENT SYSTEM; HEMODIALYSIS-PATIENTS; DIALYSIS PATIENTS; NEUROPATHIC PAIN; PALLIATIVE CARE; BUPRENORPHINE; PHARMACOKINETICS; GABAPENTIN; OPIOIDS	Pain management in end stage renal disease (ESRD) patients is a complex and challenging task to accomplish, and effective pain and symptom control improves quality of life. Pain is prevalent in more than 50% of hemodialysis patients and up to 75% of these patients are treated ineffectively due to its poor recognition by providers. A good history for PQRST factors and intensity assessment using vi…	[Raina, Rupesh; Krishnappa, Vinod] Cleveland Clin, Dept Nephrol, Akron Gen Akron Nephrol Associates, Akron, OH 44302 USA; [Gupta, Mona] Univ Hosp Cleveland, Med Ctr, Dept Hosp & Palliat Med, Cleveland, OH 44106 USA	Cleveland Clinic Foundation; University System of Ohio; Case Western Reserve University; Case Western Reserve University Hospital; University Hospitals of Cleveland	Raina, R (通讯作者)，Cleveland Clin, Adult Pediat Kidney Dis Hypertens, Dept Nephrol, Akron Gen & Akron Childrens Hosp, 224 W Exchange St 330, Akron, OH 44302 USA.; Raina, R (通讯作者)，Case Western Reserve Univ, Sch Med, Cleveland, OH 44106 USA.	rraina@chmca.org	raina, rupesh/AAE-6660-2020; Krishnappa, Vinod/Y-8213-2018	Krishnappa, Vinod/0000-0002-1697-4526				[Anonymous], 1996, Cancer Pain Relief; Bailie GR, 2004, KIDNEY INT, V65, P2419, DOI 10.1111/j.1523-1755.2004.00658.x; Barakzoy AS, 2006, J AM SOC NEPHROL, V17, P3198, DOI 10.1681/ASN.2006050477; Barnard A, 2006, S AFR FAM PRACT, V48, P30, DOI 10.1080/20786204.2006.10873406; Bastani B, 1997, NEPHROL DIAL TRANSPL, V12, P2802, DOI 10.1093/ndt/12.12.2802; Biyik Z, 2013, INT UROL NEPHROL, V45, P831, D…	45	30	33	0	19	WILEY	HOBOKEN	111 RIVER ST, HOBOKEN 07030-5774, NJ USA	1492-7535	1542-4758		HEMODIAL INT	Hemodial. Int.	JUL	2018	22	3
J	Millett, CR; Gooding, LF				Millett, Christopher R.; Gooding, Lori F.			Comparing Active and Passive Distraction-Based Music Therapy Interventions on Preoperative Anxiety in Pediatric Patients and Their Caregivers	JOURNAL OF MUSIC THERAPY			English	Article						music therapy; ambulatory surgery; preoperative anxiety; pediatrics; caregivers	MEDICAL EXPERIENCE; CHILDREN; DISTRESS; ANESTHESIA; INDUCTION; SCALE; RELAXATION; PREDICTORS; RECOVERY; PAIN	Young children who experience high levels of preoperative anxiety often exhibit distress behaviors, experience more surgical complications, and are at a higher risk for developing a variety of negative postoperative consequences. A significant factor in pediatric preoperative anxiety is the level of anxiety present in their caregivers. Active and passive music therapy interventions addressing anx…	[Millett, Christopher R.] Florida Hosp Orlando, Orlando, FL USA; [Gooding, Lori F.] Florida State Univ, Tallahassee, FL 32306 USA	Adventist Health Services; AdventHealth; State University System of Florida; Florida State University	Millett, CR (通讯作者)，ATTN Pastoral Care Mus Therapy, 601 E Rollins St, Orlando, FL 32803 USA.	millett.musictherapy@gmail.com		Millett, Christopher/0000-0002-0793-9884; Gooding, Lori/0000-0001-5525-7880				Ahmed Mohammad I., 2011, Middle East Journal of Anesthesiology, V21, P153; Al-Yateem N, 2016, CHILD CARE HLTH DEV, V42, P572, DOI 10.1111/cch.12343; American Music Therapy Association, 2014, DEF QUOT MUS THER; [Anonymous], THESIS; Banchs Richard J, 2014, Anesthesiol Clin, V32, P1, DOI 10.1016/j.anclin.2013.10.011; Blount RL, 2000, J CLIN PSYCHOL MED S, V7, P79, DOI 10.1023/A:1009501604652; Cheng …	46	30	39	0	20	OXFORD UNIV PRESS INC	CARY	JOURNALS DEPT, 2001 EVANS RD, CARY, NC 27513 USA	0022-2917	2053-7395		J MUSIC THER	J. Music Ther.	WIN	2017	54	4
J	Bates, D; Bolwell, B; Majhail, NS; Rybicki, L; Yurch, M; Abounader, D; Kohuth, J; Jarancik, S; Koniarczyk, H; McLellan, L; Dabney, J; Lawrence, C; Gallagher, L; Kalaycio, M; Sobecks, R; Dean, R; Hill, B; Pohlman, B; Hamilton, BK; Gerds, AT; Jagadeesh, D; Liu, HD				Bates, Debbie; Bolwell, Brian; Majhail, Navneet S.; Rybicki, Lisa; Yurch, Melissa; Abounader, Donna; Kohuth, Joseph; Jarancik, Shannon; Koniarczyk, Heather; McLellan, Linda; Dabney, Jane; Lawrence, Christine; Gallagher, Lisa; Kalaycio, Matt; Sobecks, Ronald; Dean, Robert; Hill, Brian; Pohlman, Brad; Hamilton, Betty K.; Gerds, Aaron T.; Jagadeesh, Deepa; Liu, Hien D.			Music Therapy for Symptom Management After Autologous Stem Cell Transplantation: Results From a Randomized Study	BIOLOGY OF BLOOD AND MARROW TRANSPLANTATION			English	Article						Music therapy; Autologous stem cell transplant; Pain medication	CHEMOTHERAPY; IMAGERY; NAUSEA	High-dose chemotherapy followed by autologous stem cell transplantation (ASCT) is frequently performed in patients with hematologic malignancies. ASCT can result in significant nausea, pain, and discomfort. Supportive care has improved, and pharmacologic therapies are frequently used, but with limitations. Music has been demonstrated to improve nausea and pain in patients undergoing chemotherapy,…	[Bates, Debbie; Gallagher, Lisa] Cleveland Clin, Arts & Med Inst, 1950 Richmond Rd TR308, Lyndhurst, OH 44124 USA; [Bolwell, Brian; Majhail, Navneet S.; Rybicki, Lisa; Yurch, Melissa; Abounader, Donna; Kohuth, Joseph; Jarancik, Shannon; Koniarczyk, Heather; McLellan, Linda; Dabney, Jane; Lawrence, Christine; Kalaycio, Matt; Sobecks, Ronald; Dean, Robert; Hill, Brian; Pohlman, Brad; Hamilton, Bett…	Cleveland Clinic Foundation; Cleveland Clinic Foundation; Cleveland Clinic Foundation	Bates, D (通讯作者)，Cleveland Clin, Arts & Med Inst, 1950 Richmond Rd TR308, Lyndhurst, OH 44124 USA.	batesd2@ccf.org	Dabney, JANE/FGL-3410-2022	Majhail, Navneet/0000-0001-7082-891X; Gerds, Aaron/0000-0002-3422-1309	Prentiss Foundation	Prentiss Foundation	This research was supported by the listed affiliated institution and a grant from the Prentiss Foundation. No products were used or created as result of this research study, and there was no financial support from any commercial companies. No financial relationships or interests exist or were created as a result of this study.	American Music Therapy Association, WHAT IS MUS THER; Anderson KO, 2007, BONE MARROW TRANSPL, V39, P759, DOI 10.1038/sj.bmt.1705664; Bruscia K.E., 2014, DEFINING MUSIC THERA, V3rd; Cassileth BR, 2003, CANCER, V98, P2723, DOI 10.1002/cncr.11842; DECONNO F, 1994, PAIN, V57, P161, DOI 10.1016/0304-3959(94)90219-4; DELFAVERO A, 1990, EUR J CLIN PHARMACOL, V38, P115, DOI 10.1007/BF00265968; Ezzone S, …	13	30	31	1	25	ELSEVIER SCIENCE INC	NEW YORK	360 PARK AVE SOUTH, NEW YORK, NY 10010-1710 USA	1083-8791	1523-6536		BIOL BLOOD MARROW TR	Biol. Blood Marrow Transplant.	SEP	2017	23	9
J	Di Nasso, L; Nizzardo, A; Pace, R; Pierleoni, F; Pagavino, G; Giuliani, V				Di Nasso, Luca; Nizzardo, Andrea; Pace, Riccardo; Pierleoni, Felicita; Pagavino, Gabriella; Giuliani, Valentina			Influences of 432 Hz Music on the Perception of Anxiety during Endodontic Treatment: A Randomized Controlled Clinical Trial	JOURNAL OF ENDODONTICS			English	Article						Anxiety; endodontic therapy; sedation	DENTAL ANXIETY; ANESTHESIA	Introduction: Patients undergoing endodontic therapy often have severe perioperative and intraoperative anxiety, which may lead to increased perceptions of pain and vital sign instability throughout treatment. The purpose of this study was to test the influences of music, as a nonpharmacologic adjuvant, in terms of significant changes for systolic blood pressure (SBP), diastolic blood pressure (D…	[Di Nasso, Luca; Pace, Riccardo; Pagavino, Gabriella; Giuliani, Valentina] Univ Florence, Dept Endodont, Florence, Italy; [Pierleoni, Felicita] Univ Florence, Dept Craniomandibular Disorder, Florence, Italy; [Nizzardo, Andrea] Univ Milan, Dept Biostat, Milan, Italy	University of Florence; University of Florence; University of Milan	Giuliani, V (通讯作者)，Univ Florence, Via Ponte di Mezzo 46-48, I-50127 Florence, Italy.	dr.v.giullani@gmail.com	Pace, Riccardo/B-2809-2009; Giuliani, Valentina/HKM-7603-2023	Nizzardo, Andrea/0000-0002-6703-6898; Giuliani, Valentina/0000-0002-7824-9821; Pace, Riccardo/0000-0003-2611-3137				Atterbury R A, 1984, Anesth Prog, V31, P27; Bekhuis Tanja, 2009, J Evid Based Dent Pract, V9, P213, DOI 10.1016/j.jebdp.2009.03.002; Bodner E, 2013, ISR J PSYCHIATR REL, V50, P61; Chanpong B, 2005, Anesth Prog, V52, P3, DOI 10.2344/0003-3006(2005)52[3:NADFSO]2.0.CO;2; COOPER CL, 1987, BRIT DENT J, V162, P77, DOI 10.1038/sj.bdj.4806030; CORAH NL, 1969, J DENT RES, V48, P596, DOI 10.1177/0022034569…	27	30	33	0	30	ELSEVIER SCIENCE INC	NEW YORK	STE 800, 230 PARK AVE, NEW YORK, NY 10169 USA	0099-2399	1878-3554		J ENDODONT	J. Endod.	SEP	2016	42	9
J	Warth, M; Kessler, J; Hillecke, TK; Bardenheuer, HJ				Warth, Marco; Kessler, Jens; Hillecke, Thomas K.; Bardenheuer, Hubert J.			Trajectories of Terminally Ill Patients' Cardiovascular Response to Receptive Music Therapy in Palliative Care	JOURNAL OF PAIN AND SYMPTOM MANAGEMENT			English	Article						Music therapy; mindfulness; palliative care; randomized controlled trial; multilevel analysis; cancer; pain	HEART-RATE-VARIABILITY; RANDOMIZED CONTROLLED-TRIAL; STRESS REDUCTION; BREAST-CANCER; MINDFULNESS; ANXIETY; GENDER; HOSPICE; HEALTH; PAIN	Context. Relaxation interventions are frequently used to promote symptom relief in palliative care settings, but little is known about the underlying mechanisms. Objectives. The present analysis aimed at examining the psychophysiological pathways of terminally ill patients' cardiovascular response to a live music therapy vs. prerecorded mindfulness exercise. Methods. Eighty-four patients of a pal…	[Warth, Marco; Kessler, Jens; Bardenheuer, Hubert J.] Univ Heidelberg Hosp, Dept Anesthesiol, Ctr Pain Therapy & Palliat Care Med, Neuenheimer Feld 131, D-69120 Heidelberg, Germany; [Warth, Marco; Hillecke, Thomas K.] SRH Univ Heidelberg, Sch Therapeut Sci, Heidelberg, Germany	Ruprecht Karls University Heidelberg	Warth, M (通讯作者)，Univ Heidelberg Hosp, Dept Anesthesiol, Ctr Pain Therapy & Palliat Care Med, Neuenheimer Feld 131, D-69120 Heidelberg, Germany.	marco.warth@hochschule-heidelberg.de	Warth, Marco/AAC-4685-2019					Alian AA, 2014, BEST PRAC RES-CL ANA, V28, P395, DOI 10.1016/j.bpa.2014.08.006; [Anonymous], MUSIKTHER UMSCH; [Anonymous], COCHRANE DATABASE SY; [Anonymous], 2006, THESIS; [Anonymous], GMS HLTH TECHNOL ASS; [Anonymous], 2008, SPIRITUAL HLTH INT; Antelmi I, 2004, AM J CARDIOL, V93, P381, DOI 10.1016/j.amjcard.2003.09.065; Appelhans BM, 2008, BIOL PSYCHOL, V77, P174, DOI 10.1016/j.biopsycho.2007.10…	76	30	34	1	49	ELSEVIER SCIENCE INC	NEW YORK	STE 800, 230 PARK AVE, NEW YORK, NY 10169 USA	0885-3924	1873-6513		J PAIN SYMPTOM MANAG	J. Pain Symptom Manage.	AUG	2016	52	2
J	Bechtold, ML; Perez, RA; Puli, SR; Marshall, JB				Bechtold, Matthew L.; Perez, Rodney A.; Puli, Srinivas R.; Marshall, John B.			Effect of music on patients undergoing outpatient colonoscopy	WORLD JOURNAL OF GASTROENTEROLOGY			English	Article						colonoscopy; gastrointestinal endoscopy; music; music therapy; relaxation music	GASTROINTESTINAL ENDOSCOPY; FLEXIBLE SIGMOIDOSCOPY; RELAXATION MUSIC; THERAPY; ANXIETY; COMFORT	AIM: To evaluate the effect of relaxing music during colonoscopy under low-dose conscious sedation, on patient satisfaction, scope insertion time and procedure duration, medication doses, and the perceived adequacy of sedation and scope insertion difficulty on the part of the endoscopist. METHODS: One hundred and sixty-seven consecutive adult outpatients presenting for routine colonoscopy under l…	Univ Missouri, Ctr Hlth Sci, Div Gastroenterol, Sch Med, Columbia, MO 65212 USA	University of Missouri System; University of Missouri Columbia	Marshall, JB (通讯作者)，Univ Missouri, Ctr Hlth Sci, Div Gastroenterol, Sch Med, M580,DC 043-00,1 Hosp Dr, Columbia, MO 65212 USA.	marshallj@health.missouri.edu						Andrada JMLC, 2004, EUR J GASTROEN HEPAT, V16, P1381, DOI 10.1097/00042737-200412000-00024; Bampton P, 1997, J CLIN GASTROENTEROL, V25, P343, DOI 10.1097/00004836-199707000-00010; Binek J, 2003, DIGESTION, V68, P5, DOI 10.1159/000073219; Byers J F, 1997, Am J Crit Care, V6, P183; DUBOIS JM, 1995, CHEST, V108, P129, DOI 10.1378/chest.108.1.129; GUZZETTA CE, 1989, HEART LUNG, V18, P609; Hayes Ann, …	16	30	34	0	5	W J G PRESS	BEIJING	PO BOX 2345, BEIJING 100023, PEOPLES R CHINA	1007-9327			WORLD J GASTROENTERO	World J. Gastroenterol.	2025-12-07	2006	12	45
J	Yildirim, D; Yildiz, CÇ				Yildirim, Dilek; Yildiz, Cennet Ciris			The Effect of Mindfulness-Based Breathing and Music Therapy Practice on Nurses' Stress, Work-Related Strain, and Psychological Well-being During the COVID-19 Pandemic A Randomized Controlled Trial	HOLISTIC NURSING PRACTICE			English	Article						breathing therapy; COVID-19; mindfulness; psychological well-being; stress; work-related strain	HEALTH-CARE; VALIDITY; ANXIETY; BURNOUT; PAIN	Infectious diseases cause psychological problems for health care workers and especially nurses. Nurses who provided coronavirus disease-2019 (COVID-19) patients with care experience negative feelings such as stress, work-related strain, discomfort, and helplessness related to their high-intensity work. The aims of this study are to investigate the effect of the mindfulness-based breathing and mus…			Yildirim, D (通讯作者)，Istanbul Aydin Univ, Fac Hlth Sci, Dept Nursing, Florya Campus,Halit Aydin Campus,Inonu St 38, TR-34295 Sefakoy Kucukcekmece Ist, Turkey.	dilekaticiyildirim@gmail.com	ÇİRİŞ YILDIZ, Cennet/AGS-5290-2022; YILDIRIM, DİLEK/AAV-2960-2021	ciris yildiz, cennet/0000-0002-1351-5439; Yildirim, Dilek/0000-0002-6228-0007				Adams JG, 2020, JAMA-J AM MED ASSOC, V323, P1439, DOI 10.1001/jama.2020.3972; Al Maqbali M, 2021, J PSYCHOSOM RES, V141, DOI 10.1016/j.jpsychores.2020.110343; [Anonymous], 1973, STATE TRAIT ANXIETY; [Anonymous], 1998, DUSUNEN ADAM; Billings J., 2020, Psychiatry and Clinical Psychology, DOI DOI 10.1101/2020.06.21.20136705; Blake H, 2020, INT J ENV RES PUB HE, V17, DOI 10.3390/ijerph17092997; Bosto…	40	29	32	3	51	LIPPINCOTT WILLIAMS & WILKINS	PHILADELPHIA	TWO COMMERCE SQ, 2001 MARKET ST, PHILADELPHIA, PA 19103 USA	0887-9311	1550-5138		HOLIST NURS PRACT	Holist. Nurs. Pract.	MAY-JUN	2022	36	3
J	O'Laughlin, DJ; Strelow, B; Fellows, N; Kelsey, E; Peters, S; Stevens, J; Tweedy, J				O'Laughlin, Danielle J.; Strelow, Brittany; Fellows, Nicole; Kelsey, Elizabeth; Peters, Sonya; Stevens, Joy; Tweedy, Johanna			Addressing Anxiety and Fear during the Female Pelvic Examination	JOURNAL OF PRIMARY CARE AND COMMUNITY HEALTH			English	Review						anxiety; fear; pelvic examination	PATIENT ANXIETY; GUIDELINE; TRAUMA; PAIN	To review the anxiety and fear risk factors, pathophysiology, symptoms, screening and diagnosis while highlighting treatment considerations for women undergoing a pelvic examination. Methods: We reviewed the literature pertaining to anxiety and fear surrounding the pelvic examination to help guide health care providers' on available screening options and to review options for individualized patie…	[O'Laughlin, Danielle J.; Strelow, Brittany; Fellows, Nicole; Kelsey, Elizabeth; Peters, Sonya; Stevens, Joy; Tweedy, Johanna] Mayo Clin Rochester, Community Internal Med, Rochester, MN 55905 USA; [O'Laughlin, Danielle J.; Strelow, Brittany; Kelsey, Elizabeth; Peters, Sonya; Stevens, Joy; Tweedy, Johanna] Mayo Clin Rochester, Med, Rochester, MN 55905 USA; [Fellows, Nicole] Mayo Clin Rochester, Su…	Mayo Clinic; Mayo Clinic; Mayo Clinic	O'Laughlin, DJ (通讯作者)，Mayo Clin Rochester, 200 First St SW, Rochester, MN 55905 USA.	olaughlin.danielle@mayo.edu	Strelow, Brittany/ABE-7197-2020	O'Laughlin, Danielle/0000-0002-2579-2740; Strelow, Brittany/0000-0003-4858-3279; Kelsey, Elizabeth/0000-0001-9630-7346				Aktas D, 2018, CLIN NURS RES, V27, P521, DOI 10.1177/1054773816686475; American Psychiatric Association, 2013, Diagnostic and Statistical Manual Of Mental Disorders: DSM-5, V5, DOI 10.1176/appi.books.9780890425596.744053; [Anonymous], 2019, Obstet Gynecol, V133, P850, DOI 10.1097/AOG.0000000000003179; [Anonymous], CANC STAT FACTS CERV; Ashtarian Hossein PhD, 2017, Int J Community Based Nurs Midwi…	38	29	31	0	12	SAGE PUBLICATIONS INC	THOUSAND OAKS	2455 TELLER RD, THOUSAND OAKS, CA 91320 USA	2150-1319	2150-1327		J PRIM CARE COMMUNIT	J. Prim. Care Community Health	FEB	2021	12
J	Dai, WS; Huang, ST; Xu, N; Chen, Q; Cao, H				Dai, Wang-Sheng; Huang, Shu-Ting; Xu, Ning; Chen, Qiang; Cao, Hua			The effect of music therapy on pain, anxiety and depression in patients after coronary artery bypass grafting	JOURNAL OF CARDIOTHORACIC SURGERY			English	Article						Music therapy; CABG; Pain; Anxiety; Depression	POSTOPERATIVE PAIN; INTERVENTION; INTENSITY; SURGERY	ObjectiveThe purpose of this study was to explore the effects of music therapy on pain, anxiety and depression in patients after coronary artery bypass grafting.MethodsA retrospective study of 99 patients after coronary artery bypass from January 2017 to January 2019 was conducted in a cardiac center in China. According to the different interventions, all the participants were divided into 3 grou…	[Dai, Wang-Sheng; Huang, Shu-Ting; Xu, Ning; Chen, Qiang; Cao, Hua] Fujian Med Univ, Fujian Matern & Child Hlth Hosp, Affiliated Hosp, Dept Cardiac Surg, Fuzhou, Peoples R China; [Huang, Shu-Ting; Xu, Ning; Chen, Qiang] Fujian Med Univ, Union Hosp, Dept Cardiovasc Surg, Fuzhou, Peoples R China	Fujian Medical University; Fujian Medical University	Chen, Q; Cao, H (通讯作者)，Fujian Med Univ, Fujian Matern & Child Hlth Hosp, Affiliated Hosp, Dept Cardiac Surg, Fuzhou, Peoples R China.; Chen, Q (通讯作者)，Fujian Med Univ, Union Hosp, Dept Cardiovasc Surg, Fuzhou, Peoples R China.	chenqiang2228@163.com; caohua0791@163.com	chen, qiang/GWZ-7308-2022	chen, qiang/0000-0003-3768-9000				Aktas YY, 2019, COMPLEMENT MED RES, V26, P156, DOI 10.1159/000495301; Allred KD, 2010, PAIN MANAG NURS, V11, P15, DOI 10.1016/j.pmn.2008.12.002; Apfelbaum JL, 2003, ANESTH ANALG, V97, P534, DOI 10.1213/01.ANE.0000068822.10113.9E; Chan MF, 2006, J ADV NURS, V53, P669, DOI 10.1111/j.1365-2648.2006.03773.x; Ernsten L, 2019, SCHMERZ, V33, P100, DOI 10.1007/s00482-018-0338-y; Evangelista J A, 2000, J …	24	29	33	2	22	BMC	LONDON	CAMPUS, 4 CRINAN ST, LONDON N1 9XW, ENGLAND		1749-8090		J CARDIOTHORAC SURG	J. Cardiothorac. Surg.	2025-05-11	2020	15	1
J	Çelebi, D; Yilmaz, E; Sahin, ST; Baydur, H				Celebi, Dilruba; Yilmaz, Emel; Sahin, Semra Tutcu; Baydur, Hakan			The effect of music therapy during colonoscopy on pain, anxiety and patient comfort: A randomized controlled trial	COMPLEMENTARY THERAPIES IN CLINICAL PRACTICE			English	Article						Colonoscopy; Music therapy; Pain; Anxiety; Patient comfort	VISUAL ANALOG SCALES; PHYSIOLOGICAL-PARAMETERS; METAANALYSIS; INTERVENTIONS; SATISFACTION; OUTCOMES	Background: and purpose: This study aimed to determine the effect of music therapy on pain, anxiety, and patient comfort during colonoscopy. Materials and methods: This is a randomized, controlled, intervention study, which included 112 patients that underwent colonoscopy. The patients were randomized into the intervention group (n = 56) that was given 30-minute music therapy during the colonosco…	[Celebi, Dilruba] Manisa Celal Bayar Univ, Inst Hlth Sci, Dept Surg Nursing, Manisa, Turkey; [Yilmaz, Emel] Manisa Celal Bayar Univ, Fac Hlth Sci, Dept Surg Nursing, Manisa, Turkey; [Sahin, Semra Tutcu] Manisa Celal Bayar Univ, Fac Med Sch, Dept Gen Surg, Manisa, Turkey; [Baydur, Hakan] Manisa Celal Bayar Univ, Fac Hlth Sci, Dept Social Work, Manisa, Turkey	Celal Bayar University; Celal Bayar University; Celal Bayar University; Celal Bayar University	Yilmaz, E (通讯作者)，Manisa Celal Bayar Univ, Fac Hlth Sci, Dept Surg Nursing, Turkey Uncubozkoy Saglik Yerleskesi, TR-45030 Yunusemre, Manisa, Turkey.	melis_028@hotmail.com; emelyilmazcbu@gmail.com; semratutcu@gmail.com; hakan.baydur@gmail.com	Baydur, Hakan/J-8043-2012	Baydur, Hakan/0000-0002-4439-3569				Bashiri M, 2018, TURK J GASTROENTEROL, V29, P574, DOI 10.5152/tjg.2018.18200; Bechtold ML, 2009, DIGEST DIS SCI, V54, P19, DOI 10.1007/s10620-008-0312-0; Cetin FC, 2017, Medical Bulletin of Zeynep Kamil, V48, P124, DOI DOI 10.16948/ZKTIPB.283033; Chase K.M., 2003, MUSIC THER PERSPECT, V21, P84; Costa A, 2010, DIGEST LIVER DIS, V42, P871, DOI 10.1016/j.dld.2010.03.016; De Silva AP, 2016, ENDOSC IN…	44	29	31	1	19	ELSEVIER SCI LTD	OXFORD	THE BOULEVARD, LANGFORD LANE, KIDLINGTON, OXFORD OX5 1GB, OXON, ENGLAND	1744-3881	1873-6947		COMPLEMENT THER CLIN	Complement. Ther. Clin. Pract.	FEB	2020	38
J	Packyanathan, JS; Lakshmanan, R; Jayashri, P				Packyanathan, Jerusha S.; Lakshmanan, Reema; Jayashri, P.			Effect of music therapy on anxiety levels on patient undergoing dental extractions	JOURNAL OF FAMILY MEDICINE AND PRIMARY CARE			English	Article						Dental anxiety; dental extractions; music therapy	RANDOMIZED CONTROLLED-TRIAL; PREOPERATIVE ANXIETY; STATE ANXIETY; PAIN; INTERVENTION; RELAXATION; SURGERY; STRESS; RESPONSES; ADULTS	Background and Aims: Dental anxiety has been found to be a significant problem faced by patients undergoing extractions. Anxious patients tend to avoid dental care ultimately leading to complications. Treatment of anxious patients can be very challenging to the dentists, prolonging the treatment duration. There has been various methods to reduce anxiety of which non pharmacological ways include m…	[Packyanathan, Jerusha S.] Saveetha Univ, Saveetha Dent Coll, Saveetha Inst Med & Tech Sci, Chennai, Tamil Nadu, India; [Lakshmanan, Reema] Saveetha Univ, Saveetha Dent Coll, Saveetha Inst Med & Tech Sci, Dept Periodontol, Chennai, Tamil Nadu, India; [Jayashri, P.] Saveetha Univ, Saveetha Dent Coll, Saveetha Inst Med & Tech Sci, Dept Publ Hlth Dent, Chennai, Tamil Nadu, India	Saveetha Institute of Medical & Technical Science; Saveetha Dental College & Hospital; Saveetha Institute of Medical & Technical Science; Saveetha Dental College & Hospital; Saveetha Institute of Medical & Technical Science; Saveetha Dental College & Hospital	Lakshmanan, R (通讯作者)，Saveetha Univ, Dept Periodontol, Saveetha Inst Med & Tech Sci, 162 Poonamallee High Rd, Chennai 600077, Tamil Nadu, India.	reemalakshmanan538@hotmail.com	Prabakar, Jayashri/AAH-6134-2021; Lakshmanan, Reema/IAP-4727-2023	Lakshmanan, Dr. Reema/0009-0002-7304-586X				Aitken Jennifer Creem, 2002, Pediatr Dent, V24, P114; Arslan S, 2008, AUST J ADV NURS, V26, P46; Bell DR, 2008, MED PHYSL; Berbel P, 2007, Rev Esp Anestesiol Reanim, V54, P355; Blood AJ, 2001, P NATL ACAD SCI USA, V98, P11818, DOI 10.1073/pnas.191355898; Bradshaw M, 2015, GERONTOLOGIST, V55, P961, DOI 10.1093/geront/gnu020; Bradt J, 2013, COCHRANE DB SYST REV, DOI 10.1002/14651858.CD006577.pub3; …	51	29	34	4	19	WOLTERS KLUWER MEDKNOW PUBLICATIONS	MUMBAI	WOLTERS KLUWER INDIA PVT LTD , A-202, 2ND FLR, QUBE, C T S NO 1498A-2 VILLAGE MAROL, ANDHERI EAST, MUMBAI, Maharashtra, INDIA	2249-4863	2278-7135		J FAM MED PRIM CARE	J. Fam. Med. Prim. Care	DEC	2019	8	12
J	Gao, YY; Wei, YP; Yang, WJ; Jiang, LL; Li, XX; Ding, J; Ding, GW				Gao, Yinyan; Wei, Yanping; Yang, Wenjiao; Jiang, Lili; Li, Xiuxia; Ding, Jie; Ding, Guowu			The Effectiveness of Music Therapy for Terminally Ill Patients: A Meta-Analysis and Systematic Review	JOURNAL OF PAIN AND SYMPTOM MANAGEMENT			English	Review						Music therapy; meta-analysis; palliative care; pain; quality of life; terminally ill	PALLIATIVE CARE PATIENTS; CANCER-PATIENTS; LIFE; ONCOLOGY; ANXIETY; PAIN	Context. The quality of death has increasingly raised concern because of the physical and psychological suffering of patients with advanced disease. Music therapy has been widely used in palliative care; however, its physical and mental effectiveness remains unclear. Objective. To assess the effectiveness ofmusic therapy during palliative care inimproving physiology and psychology outcomes. Metho…	[Gao, Yinyan; Yang, Wenjiao; Jiang, Lili; Li, Xiuxia; Ding, Jie; Ding, Guowu] Lanzhou Univ, Sch Publ Hlth, Lanzhou 730000, Gansu, Peoples R China; [Wei, Yanping] Lanzhou Univ, Affiliated Hosp 1, Dept Gastroenterol, Lanzhou, Gansu, Peoples R China; [Li, Xiuxia] Lanzhou Univ, Evidence Based Med Ctr, Sch Basic Med Sci, Lanzhou, Gansu, Peoples R China; [Li, Xiuxia] Key Lab Evidence Based Med & Knowle…	Lanzhou University; Lanzhou University; Lanzhou University	Ding, GW (通讯作者)，Lanzhou Univ, Sch Publ Hlth, Lanzhou 730000, Gansu, Peoples R China.	dinggw2018@126.com						American Music Therapy Association, 2011, DEF QUOT MUS THER; [Anonymous], 2008, Definition of palliative care; [Anonymous], COCHRANE DATABASE SY; [Anonymous], THESIS; Azoulay E, 2013, JAMA-J AM MED ASSOC, V309, P2386, DOI 10.1001/jama.2013.5657; Bates D, 2016, J PAIN SYMPTOM MANAG, V52, pE68, DOI 10.1016/j.jpainsymman.2016.10.133; Bieligmeyer S, 2018, COMPLEMENT THER MED, V40, P171, DOI 10.1016/j…	41	29	33	10	72	ELSEVIER SCIENCE INC	NEW YORK	360 PARK AVE SOUTH, NEW YORK, NY 10010-1710 USA	0885-3924	1873-6513		J PAIN SYMPTOM MANAG	J. Pain Symptom Manage.	FEB	2019	57	2
J	Naghdi, L; Ahonen, H; Macario, P; Bartel, L				Naghdi, Lili; Ahonen, Heidi; Macario, Pasqualino; Bartel, Lee			The effect of low-frequency sound stimulation on patients with fibromyalgia: A clinical study	PAIN RESEARCH & MANAGEMENT			English	Article						40 Hz; Fibromyalgia; Low frequency; Music medicine; Neural circuit dysrhythmia; Rhythmic sensory stimulation	CEREBRAL BLOOD-FLOW; MUSIC-THERAPY; CHRONIC PAIN; BRAIN; MECHANISMS; RESPONSES; SYSTEM; HEALTH; COSTS; WOMEN	BACKGROUND: The search for effective treatments for fibromyalgia (FM) has continued for years. The present study premises that thalamocortical dysrhythmia is implicated in fibromyalgia and that low-frequency sound stimulation (LFSS) can play a regulatory function by driving neural rhythmic oscillatory activity. OBJECTIVE: To assess the effect of LFSS on FM. METHOD: The present open-label study wi…	[Naghdi, Lili; Ahonen, Heidi; Bartel, Lee] Univ Toronto, Mus & Hlth Res Collaboratory, Toronto, ON M5S 2C5, Canada; [Naghdi, Lili; Macario, Pasqualino] Sound Therapy Ctr Vaughan, Vaughan, ON, Canada; [Ahonen, Heidi] Wilfrid Laurier Univ, Mus Therapy Res, Conrad Inst, Waterloo, ON N2L 3C5, Canada; [Bartel, Lee] Univ Toronto, Fac Mus, Toronto, ON M5S 2C5, Canada	University of Toronto; Wilfrid Laurier University; University of Toronto	Bartel, L (通讯作者)，Univ Toronto, Fac Mus, 80 Queens Pk Crescent, Toronto, ON M5S 2C5, Canada.	lbartel@chass.utoronto.ca			Conrad Institute for Music Therapy Research, Wilfrid Laurier University, Waterloo, Ontario	Conrad Institute for Music Therapy Research, Wilfrid Laurier University, Waterloo, Ontario	Conrad Institute for Music Therapy Research, Wilfrid Laurier University, Waterloo, Ontario.	[Anonymous], 2005, MED MUSIC THERAPY ME; Apkarian AV, 2005, EUR J PAIN, V9, P463, DOI 10.1016/j.ejpain.2004.11.001; Bennett R, 2005, CLIN EXP RHEUMATOL, V23, pS154; Bhatara A, 2011, J EXP PSYCHOL HUMAN, V37, P921, DOI 10.1037/a0021922; Bigatti SM, 2008, ARTHRIT RHEUM-ARTHR, V59, P961, DOI 10.1002/art.23828; Birca A, 2006, CLIN NEUROPHYSIOL, V117, P279, DOI 10.1016/j.clinph.2005.10.001; Blood AJ, …	90	29	35	0	23	HINDAWI LTD	LONDON	ADAM HOUSE, 3RD FLR, 1 FITZROY SQ, LONDON, W1T 5HF, ENGLAND	1203-6765	1918-1523		PAIN RES MANAG	Pain Res. Manag.	JAN-FEB	2015	20	1
J	Fritz, TH; Halfpaap, J; Grahl, S; Kirkland, A; Villringer, A				Fritz, Thomas H.; Halfpaap, Johanna; Grahl, Sophia; Kirkland, Ambika; Villringer, Arno			Musical feedback during exercise machine workout enhances mood	FRONTIERS IN PSYCHOLOGY			English	Article						music therapy; exercise; agency; mood; emotional motor control; jymmin; esthetics	PHYSICAL-ACTIVITY; PERCEIVED EXERTION; SYNCHRONOUS MUSIC; IMMUNOGLOBULIN-A; RESPONSES; PAIN; VALIDATION; SPORT	Music making has a number of beneficial effects for motor tasks compared to passive music listening. Given that recent research suggests that high energy musical activities elevate positive affect more strongly than low energy musical activities, we here investigated a recent method that combined music making with systematically increasing physiological arousal by exercise machine workout. We com…	[Fritz, Thomas H.; Halfpaap, Johanna; Grahl, Sophia; Kirkland, Ambika; Villringer, Arno] Max Planck Inst Human Cognit & Brain Sci, D-04103 Leipzig, Germany; [Fritz, Thomas H.] Inst Psychoacoust & Elect Mus, Ghent, Belgium; [Fritz, Thomas H.] Univ Leipzig, Dept Nucl Med, D-04109 Leipzig, Germany	Max Planck Society; Ghent University; Leipzig University	Fritz, TH (通讯作者)，Max Planck Inst Human Cognit & Brain Sci, Stephanstr 1a, D-04103 Leipzig, Germany.	fritz@cbs.mpg.de		Fritz, Thomas/0000-0003-1855-6026; Villringer, Arno/0000-0003-2604-2404				[Anonymous], 2008, Proceedings of the International Conference on Computing, Communication and Networking; de Bruin N, 2010, PARKINSONS DIS-US, V2010, DOI 10.4061/2010/483530; Dunbar RIM, 2012, EVOL PSYCHOL-US, V10, P688, DOI 10.1177/147470491201000403; Dyrlund AK, 2008, J MUSIC THER, V45, P114, DOI 10.1093/jmt/45.2.114; Enzensberger W, 1997, NERVENARZT, V68, P972, DOI 10.1007/s001150050225; FRIT…	41	29	36	5	41	FRONTIERS MEDIA SA	LAUSANNE	AVENUE DU TRIBUNAL FEDERAL 34, LAUSANNE, CH-1015, SWITZERLAND	1664-1078			FRONT PSYCHOL	Front. Psychol.	2025-12-10	2013	4
J	Kim, SJ; Koh, J				Kim, SJ; Koh, J			The effects of music on pain perception of stroke patients during upper extremity joint exercises	JOURNAL OF MUSIC THERAPY			English	Article							REHABILITATION; RELAXATION	The purpose of this study was to determine the effects of music therapy on pain perception of stroke patients during upper extremity joint exercises. Ten stroke patients (1 male and 9 females) ranging in age from 61 to 73 participated in the study. Music conditions used in the study consisted. of: (a) song, (b) karaoke accompaniment (same music to condition A except singers' voices), and (c) no m…	Univ Kansas, Lawrence, KS 66045 USA	University of Kansas	Univ Kansas, Lawrence, KS 66045 USA.							CHUN SC, 1999, J KOREAN ACAD REHABI, V23, P905; Clair AliciaAnn., 1996, THERAPEUTIC USES MUS; COFRANCESCO EM, 1985, J MUSIC THER, V22, P129, DOI 10.1093/jmt/22.3.129; Colwell C.M., 1997, Music Therapy Perspectives, V15, P24; CURTIS SL, 1986, J MUSIC THER, V23, P10, DOI 10.1093/jmt/23.1.10; Davis W.B., 1999, INTRO MUSIC THERAPY; GFELLER K, 1990, J MUSIC THER, V27, P13, DOI 10.1093/jmt/27.1.13; HAN…	22	29	38	0	12	OXFORD UNIV PRESS INC	CARY	JOURNALS DEPT, 2001 EVANS RD, CARY, NC 27513 USA	0022-2917	2053-7395		J MUSIC THER	J. Music Ther.	SPR	2005	42	1
J	Lopez, G; Christie, AJ; Powers-James, C; Bae, MS; Dibaj, SS; Gomez, T; Williams, JL; Bruera, E				Lopez, Gabriel; Christie, Aimee J.; Powers-James, Catherine; Bae, Mi Sun; Dibaj, Seyedeh S.; Gomez, Telma; Williams, Janet L.; Bruera, Eduardo			The effects of inpatient music therapy on self-reported symptoms at an academic cancer center: a preliminary report	SUPPORTIVE CARE IN CANCER			English	Article						Integrative medicine; Integrative oncology; Music therapy; Complementary health approach; Patient-reported outcomes	CARE; INTERVENTIONS; DISTRESS; UNIT; PAIN	Purpose Music therapy has shown benefits for reducing distress in individuals with cancer. We explore the effects of music therapy on self-reported symptoms of patients receiving inpatient care at a comprehensive cancer center. Methods Music therapy was available as part of an inpatient integrative oncology consultation service; we examined interventions and symptoms for consecutive patients trea…	[Lopez, Gabriel] Univ Texas MD Anderson Canc Ctr, Integrat Med Ctr, Dept Palliat Rehabil & Integrat Med, 1515 Holcombe Blvd,Unit 1414, Houston, TX 77030 USA; [Christie, Aimee J.; Powers-James, Catherine; Gomez, Telma; Williams, Janet L.; Bruera, Eduardo] Univ Texas MD Anderson Canc Ctr, Dept Palliat Rehabil & Integrat Med, 1515 Holcombe Blvd, Houston, TX 77030 USA; [Bae, Mi Sun] Univ North Texas …	University of Texas System; UTMD Anderson Cancer Center; University of Texas System; UTMD Anderson Cancer Center; University of Texas System; UTMD Anderson Cancer Center	Lopez, G (通讯作者)，Univ Texas MD Anderson Canc Ctr, Integrat Med Ctr, Dept Palliat Rehabil & Integrat Med, 1515 Holcombe Blvd,Unit 1414, Houston, TX 77030 USA.	gabriel.lopez@mdanderson.org	Bruera, Eduardo/AAA-1550-2022; Powers-James, Catherine/AAB-6064-2020	Lopez, Gabriel/0000-0002-3685-0280	Duncan Family Institute for Cancer Prevention and Risk Assessment	Duncan Family Institute for Cancer Prevention and Risk Assessment	This work was financially supported by a grant from the Duncan Family Institute for Cancer Prevention and Risk Assessment.	American Music Therapy Association. (n.d.), What is Music Therapy?; Archie P, 2013, SUPPORT CARE CANCER, V21, P2609, DOI 10.1007/s00520-013-1841-4; Bradt J, 2016, COCHRANE DB SYST REV, DOI 10.1002/14651858.CD006911.pub3; Bruera E, 1991, J Palliat Care, V7, P6; Clements-Cortés A, 2017, J MUSIC THER, V54, P336, DOI 10.1093/jmt/thx010; DEHAES JCJM, 1990, BRIT J CANCER, V62, P1034, DOI 10.1038/bjc.19…	24	28	32	0	27	SPRINGER	NEW YORK	233 SPRING ST, NEW YORK, NY 10013 USA	0941-4355	1433-7339		SUPPORT CARE CANCER	Support. Care Cancer	NOV	2019	27	11
J	Dóro, CA; Neto, JZ; Cunha, R; Dóro, MP				Doro, Carlos Antonio; Neto, Jose Zanis; Cunha, Rosemyriam; Doro, Maribel Pelaez			Music therapy improves the mood of patients undergoing hematopoietic stem cells transplantation (controlled randomized study)	SUPPORTIVE CARE IN CANCER			English	Review						Music therapy; Anxiety; Mood; HSCT		The allogeneic hematopoietic stem cell transplantation (allo-HSCT) is a therapeutic medical treatment for various neoplastic hematologic, congenital, genetic, or acquired disorders. In this procedure which combines high-dose chemotherapy and/or radiotherapy and has a high degree of cytotoxicity, the patient experiences solitary confinement, which causes psychological distress, pain, anxiety, mood…	[Doro, Carlos Antonio; Neto, Jose Zanis; Doro, Maribel Pelaez] Univ Fed Parana, Clin Hosp Complex, St Gen Carneiro 181, BR-80060900 Curitiba, Parana, Brazil; [Cunha, Rosemyriam] UNESPAR Estadual Univ Parana, St Funcionarios 1357, Curitiba, Parana, Brazil	Universidade Federal do Parana	Dóro, CA (通讯作者)，Univ Fed Parana, Clin Hosp Complex, St Gen Carneiro 181, BR-80060900 Curitiba, Parana, Brazil.	cadoro10@gmail.com; jzanisneto@gmail.com; Rose05@uol.com.br; maripdoro@uol.com.br			Association Alirio Pfifer	Association Alirio Pfifer	All patients who agreed to participate of their own free will, in this research, without them it would not have been possible. The Bone Marrow Transplant Service of Hospital de Clinical of the Federal University of Parana for the opportunity granted. Dr. Marister Malvezzi for believing in music therapy and supporting this research. Prof. Dr. Jose Zanis Neto for contributing with his knowledge in …	Bradt J, 2015, MAGILL L MUSIC INTER; Machado LN, 2009, BONE MARROW TRANSPLA; Ortega ETT, NURSING COMPENDIUM H; Petersen EM, 2012, J U HOSP PEDRO ERNES; Ratcliff CG, 2014, MUSIC THERAPY PATIEN; Rubbo AB, 2010, THESIS	6	28	32	0	30	SPRINGER	NEW YORK	233 SPRING ST, NEW YORK, NY 10013 USA	0941-4355	1433-7339		SUPPORT CARE CANCER	Support. Care Cancer	MAR	2017	25	3
J	Tuinmann, G; Preissler, P; Böhmer, H; Suling, A; Bokemeyer, C				Tuinmann, Gert; Preissler, Pia; Boehmer, Hauke; Suling, Anna; Bokemeyer, Carsten			The effects of music therapy in patients with high-dose chemotherapy and stem cell support: a randomized pilot study	PSYCHO-ONCOLOGY			English	Article						music therapy; autologous stem cell transplantation; life quality; oncology; cancer	QUALITY-OF-LIFE; CANCER-PATIENTS; TRANSPLANTATION; DEPRESSION; FATIGUE; EXERCISE; INTERVENTION; TRIAL; PAIN	ObjectivePatients with high dose chemotherapy (HDC) with autologous stem cell transplantation (ASCT) are highly distressed. Psycho-oncological support might be beneficial but is not routinely provided. Our aim was to investigate whether music therapy (MT) in addition to standard supportive treatment had any effect on quality of life, depression, anxiety, side effects of therapy, medication, and i…	[Tuinmann, Gert] Charite Campus Benjamin Franklin, Dept Med, Div Psychosomat Med, D-12200 Berlin, Germany; [Preissler, Pia; Boehmer, Hauke; Bokemeyer, Carsten] Univ Med Ctr Hamburg Eppendorf, Dept Internal Med 2, Hubertus Wald Canc Ctr, Hamburg, Germany; [Suling, Anna] Univ Med Ctr Hamburg Eppendorf, Dept Med Biometry & Epidemiol, Hamburg, Germany	Berlin Institute of Health; Free University of Berlin; Humboldt University of Berlin; Charite Universitatsmedizin Berlin; University of Hamburg; University Medical Center Hamburg-Eppendorf; University of Hamburg; University Medical Center Hamburg-Eppendorf	Tuinmann, G (通讯作者)，Charite Campus Benjamin Franklin, Dept Med, Div Psychosomat Med, D-12200 Berlin, Germany.	gert.tuinmann@charite.de			'Else-Kroner-Fresenius-Stiftung' [P33/08//A19/08, P23/10//A34/10]	'Else-Kroner-Fresenius-Stiftung'	This study was sponsored by the 'Else-Kroner-Fresenius-Stiftung' from 01.11.2008-31.10.2010 (P33/08//A19/08) and 01.11.2010-31.10.2012 (P23/10//A34/10)	Andrykowski MAA, 2005, J CLIN ONCOL, V23, P599, DOI 10.1200/JCO.2005.03.189; [Anonymous], MUSIKTHERAPEUTISCHE; [Anonymous], COCHRANE DATABASE SY; Baumann FT, 2010, BONE MARROW TRANSPL, V45, P355, DOI 10.1038/bmt.2009.163; Braamse AMJ, 2016, ANN HEMATOL, V95, P105, DOI 10.1007/s00277-015-2509-6; Braamse AMJ, 2010, BMC CANCER, V10, DOI 10.1186/1471-2407-10-361; Bradt J, 2011, COCHRANE DB SYST REV, …	37	28	30	2	27	WILEY	HOBOKEN	111 RIVER ST, HOBOKEN 07030-5774, NJ USA	1057-9249	1099-1611		PSYCHO-ONCOLOGY	Psycho-Oncol.	MAR	2017	26	3
J	Renz, M; Mao, MS; Omlin, A; Bueche, D; Cerny, T; Strasser, F				Renz, M.; Mao, M. Schuett; Omlin, A.; Bueche, D.; Cerny, T.; Strasser, F.			Spiritual Experiences of Transcendence in Patients With Advanced Cancer	AMERICAN JOURNAL OF HOSPICE & PALLIATIVE MEDICINE			English	Article						spirituality; spiritual care; palliative care; mysticism; music therapy; connectedness; transcendence; empathy	QUALITY-OF-LIFE; PALLIATIVE CARE; END; THERAPY; NEEDS; PSYCHOTHERAPY; DEATH	Purpose: Spirituality encompasses a wide range of meanings between holistic wellbeing and mysticism. We explored advanced cancer patients' spiritual experiences of transcendence. Methods: A total of 251 patients with advanced cancer were included and observed (participant observation) over 12 months by a psycho-oncologist/music-therapist. She recorded and documented patients' spontaneously expres…	[Renz, M.; Mao, M. Schuett; Omlin, A.; Bueche, D.; Cerny, T.; Strasser, F.] Cantonal Hosp, CH-9007 St Gallen, Switzerland	Kantonsspital St. Gallen	Renz, M (通讯作者)，Cantonal Hosp, CH-9007 St Gallen, Switzerland.	monika.renz@kssg.ch						Alcorn SR, 2010, J PALLIAT MED, V13, P581, DOI 10.1089/jpm.2009.0343; Alston WilliamP., 1991, Perceiving God: The Epistemology of Religious Experience; Arnold BL, 2013, AM J HOSP PALLIAT CA; Astrow AB, 2007, J CLIN ONCOL, V25, P5753, DOI 10.1200/JCO.2007.12.4362; Balboni TA, 2010, J CLIN ONCOL, V28, P445, DOI 10.1200/JCO.2009.24.8005; Barbato M, 1999, J PALLIAT CARE, V15, P30, DOI 10.1177/0825859…	62	28	31	1	59	SAGE PUBLICATIONS INC	THOUSAND OAKS	2455 TELLER RD, THOUSAND OAKS, CA 91320 USA	1049-9091	1938-2715		AM J HOSP PALLIAT ME	Am. J. Hosp. Palliat. Med.	MAR	2015	32	2
J	Suresh, BSS; De Oliveira, GS; Suresh, S				Suresh, B. S. Sunitha; De Oliveira, Gildasio S., Jr.; Suresh, Santhanam			The effect of audio therapy to treat postoperative pain in children undergoing major surgery: a randomized controlled trial	PEDIATRIC SURGERY INTERNATIONAL			English	Article						Music post-surgical pain; Music treatment pain surgery children	ENHANCED RECOVERY; CLINICAL-TRIAL; MUSIC; MANAGEMENT; ANXIETY; LENGTH; STAY	To evaluate the analgesic effect of music and audiobooks in children undergoing major surgical procedures when compared to a control (silence) group. The study was a prospective and randomized trial. Children undergoing major surgeries were randomized to one of the three groups: music, audiobook or control (silence). The primary outcome was the pain burden reduction by two treatments within 48 h …	[Suresh, B. S. Sunitha; De Oliveira, Gildasio S., Jr.; Suresh, Santhanam] Ann & Robert H Lurie Childrens Hosp Chicago, Dept Pediat Anesthesiol, Chicago, IL 60611 USA; [De Oliveira, Gildasio S., Jr.] Northwestern Univ, Dept Anesthesiol, Chicago, IL 60611 USA	Ann & Robert H. Lurie Children's Hospital of Chicago; Northwestern University	De Oliveira, GS (通讯作者)，Northwestern Univ, Dept Anesthesiol, 241 East Huron St F5-704, Chicago, IL 60611 USA.	g-jr@northwestern.edu	Subbarao, Suresh/AAV-2676-2020	Suresh, Santhanam/0000-0002-2568-5830				Caprilli S, 2007, J DEV BEHAV PEDIATR, V28, P399, DOI 10.1097/DBP.0b013e31811ff8a7; Carvalho B, 2014, ANESTH ANALG, V119, P632, DOI 10.1213/ANE.0000000000000357; De Oliveira GS, 2012, ANESTH ANALG, V115, P262, DOI 10.1213/ANE.0b013e318257a380; Dexter F, 2013, ANESTH ANALG, V117, P537, DOI 10.1213/ANE.0b013e31829ed28f; Dorkham MC, 2014, PEDIATR ANESTH, V24, P239, DOI 10.1111/pan.12327; Dotta A, 20…	22	28	29	0	19	SPRINGER	NEW YORK	233 SPRING ST, NEW YORK, NY 10013 USA	0179-0358	1437-9813		PEDIATR SURG INT	Pediatr. Surg. Int.	FEB	2015	31	2
J	Chen, XJ; Seth, RK; Rao, VS; Huang, JJ; Adelman, RA				Chen, Xuejing; Seth, Rajeev K.; Rao, Veena S.; Huang, John J.; Adelman, Ron A.			Effects of Music Therapy on Intravitreal Injections: A Randomized Clinical Trial	JOURNAL OF OCULAR PHARMACOLOGY AND THERAPEUTICS			English	Article							STATE ANXIETY; STRESS	Purpose: To investigate the effects of music therapy on anxiety, perceived pain, and satisfaction in patients undergoing intravitreal injections in the outpatient setting. Methods: This is a randomized clinical trial. Seventy-three patients were recruited from the retina clinic at 1 institution and randomized into a music therapy (n = 37) or control (n = 36) group. Prior to injection, patients co…	[Adelman, Ron A.] Yale Univ, Sch Med, Dept Ophthalmol & Visual Sci, Retina Serv, New Haven, CT 06510 USA; [Seth, Rajeev K.] Univ Arizona, Coll Med, Dept Ophthalmol, Tucson, AZ USA	Yale University; University of Arizona	Adelman, RA (通讯作者)，Yale Univ, Sch Med, Dept Ophthalmol & Visual Sci, Retina Serv, 40 Temple St,Suite 3D, New Haven, CT 06510 USA.	ron.adelman@yale.edu	Chen, Xuejing/J-2938-2019	chen, xuejing/0000-0001-6827-0152; Rao, Veena/0000-0002-7602-6309	Leir Foundation; Newman's Own Foundation; Research to Prevent Blindness	Leir Foundation; Newman's Own Foundation; Research to Prevent Blindness(Research to Prevent Blindness (RPB))	This research was supported by the Leir Foundation, Newman's Own Foundation, and Research to Prevent Blindness.	Allen K, 2001, PSYCHOSOM MED, V63, P487, DOI 10.1097/00006842-200105000-00019; Andrada JMLC, 2004, EUR J GASTROEN HEPAT, V16, P1381, DOI 10.1097/00042737-200412000-00024; Argstatter H, 2006, CLIN RES CARDIOL, V95, P514, DOI 10.1007/s00392-006-0425-4; Bally Kathy, 2003, Crit Care Nurse, V23, P50; Bellan L, 2002, CAN J OPHTHALMOL, V37, P155, DOI 10.1016/S0008-4182(02)80057-6; Bradt J., 2009, COCHRA…	26	28	29	0	12	MARY ANN LIEBERT, INC	NEW ROCHELLE	140 HUGUENOT STREET, 3RD FL, NEW ROCHELLE, NY 10801 USA	1080-7683	1557-7732		J OCUL PHARMACOL TH	J. Ocular Pharmacol. Ther.	AUG	2012	28	4
J	Running, A; Seright, T				Running, Alice; Seright, Teresa			Integrative Oncology: Managing Cancer Pain with Complementary and Alternative Therapies	CURRENT PAIN AND HEADACHE REPORTS			English	Review						Complementary therapies; Alternative therapies; Cancer; Pain; Acupuncture; Bio-Energy; Massage; Music therapy; Evidence	ACUPUNCTURE; MANAGEMENT	For the projected 1,638,910 patients with a diagnosis of cancer this year, the great majority of them (75-90 %) will experience cancer-related pain. A growing number of these patients will turn to complementary and alternative therapies to assist with the management of their pain and other cancer-related symptoms. The World Health Organization's suggested approach to pain management begins with t…	[Running, Alice; Seright, Teresa] Montana State Univ, Coll Nursing, Bozeman, MT 59717 USA	Montana State University System; Montana State University Bozeman	Running, A (通讯作者)，Montana State Univ, Coll Nursing, POB 17350, Bozeman, MT 59717 USA.	alice.running@montana.edu						Ali Ather, 2010, Yale Journal of Biology and Medicine, V83, P123; Anderson JG, 2012, CLIN J ONCOL NURS, V16, P43, DOI 10.1188/12.CJON.43-48; [Anonymous], 2011, IASP TAX; [Anonymous], 2012, Cancer Facts Figures 2012; Bao T, 2011, J PAIN SYMPTOM MANAG, V41, P995, DOI 10.1016/j.jpainsymman.2010.08.012; Bardia A, 2006, J CLIN ONCOL, V24, P5457, DOI 10.1200/JCO.2006.08.3725; Bennett JA, 2009, J GEN IN…	35	28	31	0	47	SPRINGER	NEW YORK	233 SPRING ST, NEW YORK, NY 10013 USA	1531-3433	1534-3081		CURR PAIN HEADACHE R	Curr. Pain Headache Rep.	AUG	2012	16	4
J	Lim, HA; Miller, K; Fabian, C				Lim, Hayoung A.; Miller, Karen; Fabian, Chuck			The Effects of Therapeutic Instrumental Music Performance on Endurance Level, Self-Perceived Fatigue Level, and Self-Perceived Exertion of Inpatients in Physical Rehabilitation	JOURNAL OF MUSIC THERAPY			English	Article							RHYTHMIC AUDITORY-STIMULATION; PARKINSONS-DISEASE; EXERCISE; MOTOR; GAIT; STROKE; VALIDATION; INTENSITY; ENJOYMENT; MOVEMENTS	The present study investigated the effects of a Neurologic Music Therapy (NMT) sensory-motor rehabilitation technique, Therapeutic Instrumental Music Performance (TIMP) as compared to Traditional Occupational Therapy (TOT), on endurance, self-perceived fatigue, and self-perceived exertion of 35 hospitalized patients in physical rehabilitation. The present study attempted to examine whether an act…	[Lim, Hayoung A.; Miller, Karen] Sam Houston State Univ, Huntsville, TX 77340 USA; [Fabian, Chuck] Huntsville Mem Hosp, Huntsville, TX USA	Texas State University System; Sam Houston State University	Lim, HA (通讯作者)，Sam Houston State Univ, Huntsville, TX 77340 USA.							[Anonymous], MUSICMEDICINE; Baker F., 2006, MUSIC THERAPY METHOD; Boldt S, 1996, J MUSIC THER, V33, P164, DOI 10.1093/jmt/33.3.164; BORG GAV, 1982, MED SCI SPORT EXER, V14, P377, DOI 10.1249/00005768-198205000-00012; Cevasco AM, 2003, J MUSIC THER, V40, P41, DOI 10.1093/jmt/40.1.41; de I'Etoile SK, 2008, INT J REHABIL RES, V31, P155, DOI 10.1097/MRR.0b013e3282fc0f44; Durward B. R., 1999, FUNCTION…	31	28	43	1	41	OXFORD UNIV PRESS INC	CARY	JOURNALS DEPT, 2001 EVANS RD, CARY, NC 27513 USA	0022-2917	2053-7395		J MUSIC THER	J. Music Ther.	SUM	2011	48	2
J	Felix, MMD; Ferreira, MBG; da Cruz, LF; Barbosa, MH				dos Santos Felix, Marcia Marques; Guimaraes Ferreira, Maria Beatriz; da Cruz, Luciana Falcao; Barbosa, Maria Helena			Relaxation Therapy with Guided Imagery for Postoperative Pain Management: An Integrative Review	PAIN MANAGEMENT NURSING			English	Review							TOTAL KNEE REPLACEMENT; SELF-EFFICACY; MUSIC-THERAPY; VITAL SIGNS; ANXIETY; INTERVENTION; QUALITY; STRESS	Objective: To identify the evidence in the literature about relaxation therapy with guided imagery for postoperative pain management. Method: Integrative review. Data source: PubMed, Lilacs, Cochrane, Embase, Web of Science, Scopus and Cinahl, between August 2006 and December 2016. Descriptors: Postoperative Pain, Imagery (Psychotherapy) and Guided Imagery. Study selection: original studies publi…	[dos Santos Felix, Marcia Marques; Guimaraes Ferreira, Maria Beatriz; da Cruz, Luciana Falcao; Barbosa, Maria Helena] Univ Fed Triangulo Mineiro, Stricto Sensu Grad Program Hlth Care, Uberaba, MG, Brazil; [Barbosa, Maria Helena] Univ Fed Triangulo Mineiro, Didactical Sci Dept Hosp Care Nursing, Stricto Sensu Grad Program Hlth Care, Uberaba, MG, Brazil	Universidade Federal do Triangulo Mineiro; Universidade Federal do Triangulo Mineiro	Barbosa, MH (通讯作者)，Ave Getulio Guarita 107, BR-38025440 Uberaba, MG, Brazil.	mhelena331@hotmail.com	Barbosa, Maria Helena/O-6606-2015; Marques dos Santos Felix, Marcia/Q-4470-2017	Barbosa, Maria Helena/0000-0003-2749-2802; Marques dos Santos Felix, Marcia/0000-0001-8431-6712	Foundation for Research of the State of Minas Gerais (FAPEMIG)	Foundation for Research of the State of Minas Gerais (FAPEMIG)(Fundacao de Amparo a Pesquisa do Estado de Minas Gerais (FAPEMIG))	The authors thank the Foundation for Research of the State of Minas Gerais (FAPEMIG) for financial support.	Alam M, 2016, J AM ACAD DERMATOL, V75, P585, DOI 10.1016/j.jaad.2016.02.1143; Miranda ADA, 2011, REV ESC ENFERM USP, V45, P326; [Anonymous], 2016, NURSING RES GENERATI; [Anonymous], REV RENE; Boezaart Andre P, 2013, F1000Prime Rep, V5, P54, DOI 10.12703/P5-54; Broadbent E, 2012, BRAIN BEHAV IMMUN, V26, P212, DOI 10.1016/j.bbi.2011.06.014; Charette S, 2015, PAIN MANAG NURS, V16, P211, DOI 10.1016/…	43	27	28	2	16	ELSEVIER SCIENCE INC	NEW YORK	STE 800, 230 PARK AVE, NEW YORK, NY 10169 USA	1524-9042	1532-8635		PAIN MANAG NURS	Pain Manag. Nurs.	FEB	2019	20	1
J	Frih, B; Mkacher, W; Bouzguenda, A; Jaafar, H; ALkandari, SA; Ben Salah, Z; Sas, B; Hammami, M; Frih, A				Frih, Bechir; Mkacher, Wajdi; Bouzguenda, Abir; Jaafar, Hamdi; ALkandari, Salem Ali; Ben Salah, Zohra; Sas, Bart; Hammami, Mohamed; Frih, Ameur			Effects of listening to Holy Qur'an recitation and physical training on dialysis efficacy, functional capacity, and psychosocial outcomes in elderly patients undergoing haemodialysis	LIBYAN JOURNAL OF MEDICINE			English	Article						End-stage renal disease; Holy Qur'an recitation; exercise; quality of life; anxiety; depression	STAGE RENAL-DISEASE; QUALITY-OF-LIFE; MUSIC-THERAPY; EXERCISE; ANXIETY; PAIN; METAANALYSIS; MOBILITY; MOOD	The purpose of this study was to determine whether listening to Holy Qur'an recitation would augment the beneficial effects of physical exercise on physiological and psychological measures in elderly patients undergoing haemodialysis. Fifty-three male haemodialysis patients were randomly assigned to an intervention group (listening to Holy Qur'an recitation in combination with endurance- resistan…	[Frih, Bechir; Hammami, Mohamed] Univ Monastir, Fac Med Monastir, Dept Biochem Human Nutr & Metab Disorders Funct F, LR12ES05, Monastir, Tunisia; [Mkacher, Wajdi] Univ Sousse, Fac Med Sousse, Dept Res Exercise Physiol & Pathophysiol Biol Med, Sousse, Tunisia; [Bouzguenda, Abir] Univ Paris 08, Paris, France; [Jaafar, Hamdi] Inst Savoir Montfort, Ottawa, ON, Canada; [Jaafar, Hamdi] Univ Ottawa, Fac…	Universite de Monastir; Universite de Sousse; Universite Paris-VIII; University of Ottawa; Universite de Monastir; Hopital Fattouma Bourguiba; Aspetar Orthopaedic & Sports Medicine Hospital; Universite de Monastir; Hopital Fattouma Bourguiba	Frih, B (通讯作者)，Fac Med Monastir, Dept Biochem, Monastir, Tunisia.	frih.bechir@gmail.com	frih, bechir/AAM-7831-2020	frih, bechir/0000-0003-1848-1212; mkacher, wajdi/0000-0001-8745-6649; BEN SALAH FRIH, Zohra/0000-0003-4896-7897				Akbari M., 2012, TEB TAZKIEH, V20, P25; [Anonymous], THE HOLY QURAN; [Anonymous], J KERMANSHAH U MED S; [Anonymous], 2008, J ISFAHAN MED SCH; [Anonymous], URMIA MED J; [Anonymous], 2005, SCI J KURDISTAN U ME; [Anonymous], QURAN SCI; [Anonymous], COMPREHENSIVE BOOK C; [Anonymous], EFFECT EXERCISE MOVE; [Anonymous], IRAN J CRIT CARE NUR; Aragon D, 2002, ALTERN THER HEALTH M, V8, P52; Araujo AB, 200…	52	27	28	1	11	TAYLOR & FRANCIS LTD	ABINGDON	2-4 PARK SQUARE, MILTON PARK, ABINGDON OR14 4RN, OXON, ENGLAND	1993-2820	1819-6357		LIBYAN J MED	Libyan J. Med.	2025-09-10	2017	12
J	Bradt, J; Norris, M; Shim, M; Gracely, EJ; Gerrity, P				Bradt, Joke; Norris, Marisol; Shim, Minjung; Gracely, Edward J.; Gerrity, Patricia			Vocal Music Therapy for Chronic Pain Management in Inner-City African Americans: A Mixed Methods Feasibility Study	JOURNAL OF MUSIC THERAPY			English	Article						Chronic pain; music therapy; African Americans; mixed methods research	OUTCOME MEASURES; SELF-EFFICACY; ARTHRITIS; ANXIETY; TRIALS; WOMEN	Background: To date, research on music for pain management has focused primarily on listening to prerecorded music for acute pain. Research is needed on the impact of active music therapy interventions on chronic pain management. Objective: The aim of this mixed methods research study was to determine feasibility and estimates of effect of vocal music therapy for chronic pain management. Methods:…	[Bradt, Joke; Norris, Marisol; Shim, Minjung; Gracely, Edward J.; Gerrity, Patricia] Drexel Univ, Philadelphia, PA 19104 USA	Drexel University	Bradt, J (通讯作者)，Drexel Univ, Dept Creat Arts Therapies, Coll Nursing & Hlth Profess, Three Pkwy,1601 Cherry St, Philadelphia, PA 19102 USA.	jbradt@drexel.edu	Shim, Minjung/LPP-7859-2024; bradt, joke/C-5930-2014		National Institute of Nursing Research of the National Institutes of Health [R03NR013551]	National Institute of Nursing Research of the National Institutes of Health(United States Department of Health & Human ServicesNational Institutes of Health (NIH) - USANIH National Institute of Nursing Research (NINR))	Research reported in this publication was supported by the National Institute of Nursing Research of the National Institutes of Health under Award Number R03NR013551. The content is solely the responsibility of the authors and does not necessarily represent the official views of the National Institutes of Health.	Barnes Patricia M, 2008, Natl Health Stat Report, P1; Boer D, 2014, FRONT PSYCHOL, V5, DOI 10.3389/fpsyg.2014.00392; Bolen J, 2010, PREV CHRONIC DIS, V7; Braun V., 2006, Qualitative Research in Psychology, V3, P77, DOI [10.1191/1478088706qp063oa, DOI 10.1191/1478088706QP063OA, https://doi.org/10.1191/1478088706qp063oa]; Brown S, 2004, NEUROREPORT, V15, P2033, DOI 10.1097/00001756-200409150-00008;…	43	27	39	1	38	OXFORD UNIV PRESS INC	CARY	JOURNALS DEPT, 2001 EVANS RD, CARY, NC 27513 USA	0022-2917	2053-7395		J MUSIC THER	J. Music Ther.	SUM	2016	53	2
J	Akbas, A; Gulpinar, MT; Sancak, EB; Karakan, T; Demirbas, A; Utangac, MM; Dede, O; Sancaktutar, AA; Simsek, T; Sahin, B; Resorlu, B				Akbas, Alpaslan; Gulpinar, Murat Tolga; Sancak, Eyup Burak; Karakan, Tolga; Demirbas, Arif; Utangac, Mehmet Mazhar; Dede, Onur; Sancaktutar, Ahmet A.; Simsek, Tuncer; Sahin, Basak; Resorlu, Berkan			The effect of music therapy during shockwave lithotripsy on patient relaxation, anxiety, and pain perception	RENAL FAILURE			English	Article						Music; shockwave lithotripsy; stone; therapy	WAVE LITHOTRIPSY; DECREASES ANXIETY; CYSTOSCOPY; STONES	Objectives: To research the effect of listening to music during shock wave lithotripsy (SWL) on the patient's pain control, anxiety levels, and satisfaction. Patients and methods: The study comprised 400 patients from three hospitals. Half of patients listened to music during their first SWL session but not during their second session. The other half had no music for the first session but the sec…	[Akbas, Alpaslan; Gulpinar, Murat Tolga; Sancak, Eyup Burak; Resorlu, Berkan] Canakkale Onsekiz Mart Univ, Fac Med, Dept Urol, Canakkale, Turkey; [Karakan, Tolga; Demirbas, Arif] Ankara Numune Training & Res Hosp, Dept Urol, Ankara, Turkey; [Utangac, Mehmet Mazhar; Dede, Onur; Sancaktutar, Ahmet A.] Dicle Univ, Fac Med, Dept Urol, Diyarbakir, Turkey; [Simsek, Tuncer] Canakkale Onsekiz Mart Univ, …	Canakkale Onsekiz Mart University; Ankara Numune Training & Research Hospital; Dicle University; Canakkale Onsekiz Mart University; Canakkale Onsekiz Mart University	Resorlu, B (通讯作者)，Canakkale Onsekiz Mart Univ, Fac Med, Dept Urol, Canakkale, Turkey.	drberkan79@gmail.com	Akbas, Alpaslan/AAX-5617-2020; sahin, basak/A-5798-2017; karakan, tolga/K-4573-2019	gulpinar, murat tolga/0000-0001-9420-3009; Sahin, Basak/0000-0002-5943-4087; Akbas, Alpaslan/0000-0003-1470-5952				Aydemir O., 2014, PSIKIYATRIDE KULLANI; Cepeda MS, 1998, J PAIN SYMPTOM MANAG, V16, P382, DOI 10.1016/S0885-3924(98)00099-2; CHAUSSY C, 1980, LANCET, V2, P1265; Costa A, 2010, DIGEST LIVER DIS, V42, P871, DOI 10.1016/j.dld.2010.03.016; Eichel L, 2001, J ENDOUROL, V15, P671, DOI 10.1089/08927790152596217; Koch ME, 1998, ANESTHESIOLOGY, V89, P300, DOI 10.1097/00000542-199808000-00005; Liu JJ, 2013,…	15	27	27	0	22	TAYLOR & FRANCIS LTD	ABINGDON	4 PARK SQUARE, MILTON PARK, ABINGDON OX14 4RN, OXON, ENGLAND	0886-022X	1525-6049		RENAL FAILURE	Ren. Fail.	2025-01-02	2016	38	1
J	Sayilan, AA; Kulakaç, N; Sayilan, S				Aydin Sayilan, Aylin; Kulakac, Nursen; Sayilan, Samet			The effects of noise levels on pain, anxiety, and sleep in patients	NURSING IN CRITICAL CARE			English	Article						anxiety; intensive care unit; noise; pain; sleep	INTENSIVE-CARE-UNIT; MUSIC-THERAPY; SOUND; ICU; INTERVENTIONS; DISRUPTION; QUALITY	Background Intensive care is a noisy environment for patients and one that affects pain, anxiety levels, and sleep quality. Aims and objectives To determine the relationship between noise levels and pain, anxiety, and sleep levels in patients in intensive care units. Design A descriptive and observational study design was used. Methods This study was conducted between June and December 2018 in a …	[Aydin Sayilan, Aylin] Kirklareli Univ, Sch Hlth Sci, Dept Nursing, Kayali Campus, Kofcaz, Kirklareli, Turkey; [Kulakac, Nursen] Gumushane Univ, Dept Nursing, Fac Hlth Sci, Gumushane, Turkey; [Sayilan, Samet] Kirklareli Govt Hosp, Internal Med Clin, Kirklareli, Turkey	Kirklareli University; Gumushane University; Kirikkale Yuksek Ihtisas Hospital	Sayilan, AA (通讯作者)，Kirklareli Univ, Sch Hlth Sci, Dept Nursing, Kayali Campus, Kofcaz, Kirklareli, Turkey.	aylinay_85@msn.com	Kulakaç, Nurşen/GSE-3969-2022; AYDIN SAYILAN, Aylin/JJG-2039-2023; Sayilan, Samet/JJC-7452-2023	KULAKAC, Nursen/0000-0002-5427-1063; AYDIN SAYILAN, Aylin/0000-0003-0576-8732; Sayilan, Samet/0000-0002-8959-8381				Alsulami G, 2019, BMJ OPEN, V9, DOI 10.1136/bmjopen-2019-029957; [Anonymous], 2014, COCHRANE DB SYST REV, DOI DOI 10.1002/14651858.CD006902.PUB3; [Anonymous], CURRENT YOGUN BAKIM; Carrera-Hernández L, 2018, ENFERM INTENSIV, V29, P53, DOI 10.1016/j.enfi.2018.01.002; Castillo MI, 2016, CRIT CARE MED, V44, P100, DOI 10.1097/CCM.0000000000001356; Chlan LL, 2004, J ADV NURS, V48, P493, DOI 10.1111/j.1…	51	26	30	7	31	WILEY	HOBOKEN	111 RIVER ST, HOBOKEN 07030-5774, NJ USA	1362-1017	1478-5153		NURS CRIT CARE	Nurs. Crit. Care	MAR	2021	26	2
J	Burrai, F; Lupi, R; Luppi, M; Micheluzzi, V; Donati, G; Lamanna, G; Raghavan, R				Burrai, Francesco; Lupi, Rossella; Luppi, Marco; Micheluzzi, Valentina; Donati, Gabriele; Lamanna, Gaetano; Raghavan, Rajeev			Effects of Listening to Live Singing in Patients Undergoing Hemodialysis: A Randomized Controlled Crossover Study	BIOLOGICAL RESEARCH FOR NURSING			English	Article						music therapy; hemodialysis; holistic nursing; music; end-stage kidney disease	BLOOD-PRESSURE; SLEEP QUALITY; MUSIC; ANXIETY; MEDICINE; THERAPY; DISEASE; SCALES; PAIN	Background: Participation in music therapy is associated with improved psychological and physical indices among chronically ill patients. Listening to music during hemodialysis treatments positively affects patients' hemodynamics, laboratory values, quality of life, and physical symptoms. The effect of live singing during hemodialysis treatments, however, has not previously been studied. Methods:…	[Burrai, Francesco] Hlth Care Providers Serv, Olbia, Italy; [Lupi, Rossella] Univ G dAnnunzio, Pescara, Italy; [Luppi, Marco] Univ Bologna, Dept Biomed & Neuromotor Sci, Bologna, Italy; [Micheluzzi, Valentina] Univ Sassari, Sassari, Italy; [Donati, Gabriele; Lamanna, Gaetano] Univ Bologna, Dept Expt Diagnost & Specialty Med, Dialysis & Renal Transplant Unit, Bologna, Italy; [Raghavan, Rajeev] Bay…	G d'Annunzio University of Chieti-Pescara; University of Bologna; University of Sassari; University of Bologna; Baylor College of Medicine	Burrai, F (通讯作者)，ATS ASSL Olbia SS, Hlth Care Providers Serv, Via Bazzoni Sircana 2, Olbia, Italy.	francescoburrai@libero.it	BURRAI, FRANCESCO/P-2167-2019; Luppi, Marco/AGH-3155-2022; MIcheluzzi, Valentina/AAB-2125-2022; La Manna, Gaetano/I-3674-2012	MICHELUZZI, VALENTINA/0000-0001-5780-6775; Luppi, Marco/0000-0002-9462-5014; BURRAI, FRANCESCO/0000-0002-5912-1857; La Manna, Gaetano/0000-0001-5473-8551; DONATI, Gabriele/0000-0001-8549-1221				[Anonymous], [No title captured], DOI DOI 10.1016/S0272-6386(01)70005-4; Birdee GS, 2013, EVID-BASED COMPL ALT, V2013, DOI 10.1155/2013/654109; Bremner MN, 2016, J ASSOC NURSE AIDS C, V27, P635, DOI 10.1016/j.jana.2016.04.004; Burrai F, 2018, HOLIST NURS PRACT, V32, P81, DOI 10.1097/HNP.0000000000000253; Burrai F, 2016, HOLIST NURS PRACT, V30, P102, DOI 10.1097/HNP.0000000000000135; Burrai F, 201…	39	26	28	2	33	SAGE PUBLICATIONS INC	THOUSAND OAKS	2455 TELLER RD, THOUSAND OAKS, CA 91320 USA	1099-8004	1552-4175		BIOL RES NURS	Biol. Res. Nurs.	JAN	2019	21	1
J	Park, I				Park, Insoo			Initial Outcomes of Cyanoacrylate Closure, VenaSeal System, for the Treatment of the Incompetent Great and Small Saphenous Veins	VASCULAR AND ENDOVASCULAR SURGERY			English	Article						cyanoacrylate closure; chronic venous disease; varicose veins; VenaSeal	AMERICAN VENOUS FORUM; 1ST HUMAN USE; RADIOFREQUENCY ABLATION; VARICOSE-VEINS; SURGERY; COMPLICATIONS; EMBOLIZATION; ADHESIVE	Purpose: Cyanoacrylate closure of the saphenous vein with the VenaSeal system is a new technique just approved on December 2016 in Korea. Therefore, there are seldom reports about postprocedural outcomes of VenaSeal system in Asian countries. We report the initial outcomes of VenaSeal system for the treatment of great saphenous veins (GSVs) and small saphenous veins (SSVs) as a first report in Ko…	[Park, Insoo] Charm Vein Ctr, Dept Varicose Vein Clin, 488 Bongcheon Ro, Seoul 08738, South Korea		Park, I (通讯作者)，Charm Vein Ctr, Dept Varicose Vein Clin, 488 Bongcheon Ro, Seoul 08738, South Korea.	charmsurgery@gmail.com		Park, Insoo/0000-0003-0563-9105				Almeida JI, 2015, PHLEBOLOGY, V30, P397, DOI 10.1177/0268355514532455; Almeida JI, 2013, J VASC SURG-VENOUS L, V1, P174, DOI [10.1016/j.jvsv.2012.09.010, 10.1016/j.jvsv.2012.10.006]; Anwar MA, 2012, PHLEBOLOGY, V27, P34, DOI [10.1258/phleb.2012.012S21, 10.1258/phleb.2012.012s21]; Critchley G, 1997, ANN ROY COLL SURG, V79, P105; Garratt A M, 1993, Qual Health Care, V2, P5, DOI 10.1136/qshc.2.1.5; …	20	26	27	0	8	SAGE PUBLICATIONS INC	THOUSAND OAKS	2455 TELLER RD, THOUSAND OAKS, CA 91320 USA	1538-5744	1938-9116		VASC ENDOVASC SURG	Vasc. Endovasc. Surg.	NOV	2017	51	8
J	Keenan, A; Keithley, JK				Keenan, AnnMarie; Keithley, Joyce K.			Integrative Review: Effects of Music on Cancer Pain in Adults	ONCOLOGY NURSING FORUM			English	Review						cancer; pain; music; complementary therapies; depression; randomized controlled trial	RELAXATION	Problem Identification: To evaluate the literature for music's effect on adult cancer pain. Literature Search: An electronic literature search from 1986-2014 was conducted to evaluate the effects of quantitative music among adults with cancer pain in settings including homes, hospitals, and palliative care units. Databases used were PubMed (MEDLINE (R)) and Scopus. Data Evaluation: The study desi…	[Keenan, AnnMarie; Keithley, Joyce K.] Rush Univ, Coll Nursing, Chicago, IL 60612 USA	Rush University	Keenan, A (通讯作者)，Rush Univ, Coll Nursing, Chicago, IL 60612 USA.	annmarie_k_keenan@rush.edu						[Anonymous], CLIN ANAESTHESIOLOGY; [Anonymous], NIH NEWS; [Anonymous], CANC PAIN MOL SUFFER; [Anonymous], CANC PAIN MOL SUFFER; [Anonymous], PHARM PAIN; [Anonymous], GUIDELINES MANAGEMET; [Anonymous], MIDDLE RANGE THEORIE; Bardia A, 2006, J CLIN ONCOL, V24, P5457, DOI 10.1200/JCO.2006.08.3725; Beck S L, 1991, Oncol Nurs Forum, V18, P1327; Bradt J, 2011, COCHRANE DB SYST REV, DOI [10.1002/14651858…	28	26	29	0	82	ONCOLOGY NURSING SOC	PITTSBURGH	125 ENTERPRISE DR, PITTSBURGH, PA 15275 USA	0190-535X	1538-0688		ONCOL NURS FORUM	Oncol. Nurs. Forum	NOV	2015	42	6
J	Warth, M; Kessler, J; Koenig, J; Wormit, AF; Hillecke, TK; Bardenheuer, HJ				Warth, Marco; Kessler, Jens; Koenig, Julian; Wormit, Alexander F.; Hillecke, Thomas K.; Bardenheuer, Hubert J.			Music therapy to promote psychological and physiological relaxation in palliative care patients: protocol of a randomized controlled trial	BMC PALLIATIVE CARE			English	Article						Music therapy; Palliative care; Randomized controlled trial; Autonomous functioning; Relaxation; End-of-life care; Quality of life	LIFE; MONOCHORD; HOSPICE; ANXIETY; CANCER; PEOPLE; END	Background: Music therapy is one of the most frequently used complementary therapies in different palliative care settings. Despite its long tradition and high acceptance by other health-care professionals, evidence on the effectiveness of music therapy interventions for terminally ill patients is rare. Recent reviews and health-care reports consistently point out the need of music therapists to …	[Warth, Marco; Wormit, Alexander F.; Hillecke, Thomas K.] SRH Univ Heidelberg, Sch Therapeut Sci, D-69123 Heidelberg, Germany; [Warth, Marco; Kessler, Jens; Bardenheuer, Hubert J.] Univ Heidelberg Hosp, Dept Anaesthesiol, Ctr Pain Therapy & Palliat Care Med, D-69120 Heidelberg, Germany; [Koenig, Julian] Ohio State Univ, Dept Psychol, Columbus, OH 43210 USA	Ruprecht Karls University Heidelberg; University System of Ohio; Ohio State University	Warth, M (通讯作者)，SRH Univ Heidelberg, Sch Therapeut Sci, Maria Probst Str 3, D-69123 Heidelberg, Germany.	marco.warth@hochschule-heidelberg.de	Warth, Marco/AAC-4685-2019; Koenig, Julian/J-8863-2017	Koenig, Julian/0000-0003-1009-9625				[Anonymous], 2007, NATL HLTH STAT REP; [Anonymous], 2014, BBIJ; Borm GF, 2007, J CLIN EPIDEMIOL, V60, P1234, DOI 10.1016/j.jclinepi.2007.02.006; Bradt J, 2014, COCHRANE DB SYST REV, DOI 10.1002/14651858.CD007169.pub3; BROWN JL, 2006, THESIS FLORIDA STATE; Bruscia K., 1998, DEFINING MUSIC THERA; Curtis S.L., 2011, Music and Medicine, V3, P20, DOI DOI 10.1177/1943862110389618; De Raeve Louise, 1994…	32	26	30	4	110	BIOMED CENTRAL LTD	LONDON	236 GRAYS INN RD, FLOOR 6, LONDON WC1X 8HL, ENGLAND	1472-684X			BMC PALLIAT CARE	BMC Palliat. Care	2025-12-17	2014	13
J	Colwell, CM; Edwards, R; Hernandez, E; Brees, K				Colwell, Cynthia M.; Edwards, Robin; Hernandez, Emily; Brees, Kristine			Impact of Music Therapy Interventions (Listening, Composition, Orff-Based) on the Physiological and Psychosocial Behaviors of Hospitalized Children: A Feasibility Study	JOURNAL OF PEDIATRIC NURSING-NURSING CARE OF CHILDREN & FAMILIES			English	Article						Orff-based music therapy; Hospitalized children	PEDIATRIC-PATIENTS; LIVE MUSIC; PREOPERATIVE ANXIETY; MEDICAL PROCEDURES; COPING STRATEGIES; SELF-REPORT; DISTRESS; PAIN; RELAXATION; ADOLESCENTS	The purpose of this study was to compare three music therapy strategies (music listening, music composition, and Orff-based active engagement) on physiological (heart rate, blood pressure, oxygen saturation, and pain) and psychosocial (anxiety) behaviors of hospitalized children (N=32, 17 females,15 males, ranging in age from 6 to 17). This study was designed and facilitated cooperatively by pedi…	[Colwell, Cynthia M.; Edwards, Robin] Univ Kansas, Lawrence, KS 66045 USA; [Hernandez, Emily; Brees, Kristine] Univ Kansas Hosp, Lawrence, KS USA	University of Kansas; University of Kansas; University of Kansas Medical Center	Colwell, CM (通讯作者)，Univ Kansas, Lawrence, KS 66045 USA.	ccolwell@ku.edu			University of Kansas	University of Kansas	Research was funded in part by the Graduate Research Fund of the University of Kansas.	Aasgaard T, 2001, J PALLIATIVE CARE, V17, P177; Aldridge K., 1993, AUSTR J MUSIC THERAP, V4, P19; American Orff-Schulwerk Association (AOSA), 2011, WHAT IS ORFF SCHULW; Avers L, 2007, CLIN PEDIATR, V46, P575, DOI 10.1177/0009922806294846; Bae MJ, 2002, THESIS U KANSAS; Barker LauraW., 1991, APPL MUSIC MED, P123; Barrera ME, 2002, PSYCHO-ONCOL, V11, P379, DOI 10.1002/pon.589; Bellamv M.A., 1990, P…	66	26	35	0	72	ELSEVIER SCIENCE INC	NEW YORK	360 PARK AVE SOUTH, NEW YORK, NY 10010-1710 USA	0882-5963			J PEDIATR NURS	J. Pediatr. Nurs.	MAY-JUN	2013	28	3
J	Robb, SL; Carpenter, JS				Robb, Sheri L.; Carpenter, Janet S.			A Review of Music-based Intervention Reporting in Pediatrics	JOURNAL OF HEALTH PSYCHOLOGY			English	Review						evidence-based practice; music; music therapy; pediatric; reporting guidelines	RANDOMIZED-TRIALS; HOSPITALIZED CHILDREN; CONSORT STATEMENT; THERAPY; PAIN; ANXIETY; DISTRACTION; ADOLESCENTS; QUALITY; METAANALYSIS	Determining how music-based interventions have been described in published literature is an important first step in evaluating whether guidelines for reporting music-based interventions need to be developed. Twenty-two pediatric intervention studies that met specified inclusion criteria were reviewed for content in 11 areas. This review revealed significant gaps in intervention reporting. Problem…	[Robb, Sheri L.; Carpenter, Janet S.] Indiana Univ, Sch Nursing, Indianapolis, IN 46202 USA	Indiana University System; Indiana University Indianapolis	Robb, SL (通讯作者)，Indiana Univ, Sch Nursing, 1111 Middle Dr,NU338, Indianapolis, IN 46202 USA.	shrobb@iupui.edu		Robb, Sheri/0000-0001-8499-0934				*AG HEALTHC RES QU, 2008, EV BAS PRACT CTR OV; Altman DG, 2001, ANN INTERN MED, V134, P663, DOI 10.7326/0003-4819-134-8-200104170-00012; ARTS SE, 1994, PEDIATRICS, V93, P797; Barrera ME, 2002, PSYCHO-ONCOL, V11, P379, DOI 10.1002/pon.589; Bechtold ML, 2009, DIGEST DIS SCI, V54, P19, DOI 10.1007/s10620-008-0312-0; Boutron I, 2008, ANN INTERN MED, V148, P295, DOI 10.7326/0003-4819-148-4-200802190-0…	50	26	30	0	15	SAGE PUBLICATIONS LTD	LONDON	1 OLIVERS YARD, 55 CITY ROAD, LONDON EC1Y 1SP, ENGLAND	1359-1053	1461-7277		J HEALTH PSYCHOL	J. Health Psychol.	MAY	2009	14	4
J	Evans, S; Tsao, JCI; Zeltzer, LK				Evans, Subhadra; Tsao, Jennie C. I.; Zeltzer, Lonnie K.			COMPLEMENTARY AND ALTERNATIVE MEDICINE FOR ACUTE PROCEDURAL PAIN IN CHILDREN	ALTERNATIVE THERAPIES IN HEALTH AND MEDICINE			English	Review							PEDIATRIC PAIN; CLINICAL HYPNOSIS; MASSAGE THERAPY; MUSIC; DISTRESS; MANAGEMENT; REDUCTION; INTERVENTIONS; PREVALENCE; IMAGERY	Pain may cause physical and emotional distress in children experiencing medical procedures. Complementary and alternative medical (CAM) therapies have become increasingly important in treating children's painful conditions, yet it is still unclear whether CAM has a place in acute pediatric pain analgesia. This review aims to present an overview of the available published evidence. Most research h…	[Evans, Subhadra; Tsao, Jennie C. I.; Zeltzer, Lonnie K.] Univ Calif Los Angeles, David Geffen Sch Med, Dept Pediat, Pediat Pain Program, Los Angeles, CA 90095 USA	University of California System; University of California Los Angeles; University of California Los Angeles Medical Center; David Geffen School of Medicine at UCLA	Evans, S (通讯作者)，Univ Calif Los Angeles, David Geffen Sch Med, Dept Pediat, Pediat Pain Program, Los Angeles, CA 90095 USA.			Evans, Subhadra/0000-0002-1898-0030	National Institute of Dental and Craniofacial Research [2R01DE012754]; UCLA General Clinical Research Center [MO1-RR-00865]	National Institute of Dental and Craniofacial Research(United States Department of Health & Human ServicesNational Institutes of Health (NIH) - USANIH National Institute of Dental & Craniofacial Research (NIDCR)); UCLA General Clinical Research Center	This study was supported by 2R01DE012754, awarded by the National Institute of Dental and Craniofacial Research and by UCLA General Clinical Research Center Grant MO1-RR-00865 (principal investigator: Lonnie K. Zeltzer).	ARNTZ A, 1991, BEHAV RES THER, V29, P41, DOI 10.1016/S0005-7967(09)80006-5; Beider S, 2007, EVID-BASED COMPL ALT, V4, P23, DOI 10.1093/ecam/nel068; Breuner CC, 1998, ARCH PEDIAT ADOL MED, V152, P1071; Caprilli S, 2007, J DEV BEHAV PEDIATR, V28, P399, DOI 10.1097/DBP.0b013e31811ff8a7; Crawford Nigel W, 2006, BMC Complement Altern Med, V6, P16, DOI 10.1186/1472-6882-6-16; EISENBERG DM, 1993, NEW EN…	52	26	29	0	8	INNOVISION COMMUNICATIONS	ALISO VIEJO	101 COLUMBIA, ALISO VIEJO, CA 92656 USA	1078-6791			ALTERN THER HEALTH M	Altern. Ther. Health Med.	SEP-OCT	2008	14	5
J	Whitehead-Pleaux, AM; Zebrowski, N; Baryza, MJ; Sheridan, RL				Whitehead-Pleaux, Annette M.; Zebrowski, Natasha; Baryza, Mary Jo; Sheridan, Robert L.			Exploring the effects of music therapy on pediatric pain: Phase 1	JOURNAL OF MUSIC THERAPY			English	Article								The purpose of this study was to assess the effects of music therapy on pain and anxiety in pediatric burn patients during nursing procedures. Nine subjects were randomly selected to participate in this study. Qualitative and quantitative data was collected on the patients' pain, anxiety, heart rate, blood oxygenation, and engagement level through measurement tools and interviews. The results fro…	Shriners Burns Hosp, Boston, MA 02114 USA		Whitehead-Pleaux, AM (通讯作者)，Shriners Burns Hosp, Boston, MA 02114 USA.							Blood AJ, 2001, P NATL ACAD SCI USA, V98, P11818, DOI 10.1073/pnas.191355898; Bo LK, 2000, PEDIATRICS, V105, DOI 10.1542/peds.105.4.e49; FOWLERKERRY S, 1987, PAIN, V30, P169, DOI 10.1016/0304-3959(87)91072-4; Gfeller K.E., 1999, INTRO MUSIC THERAPY, V2nd; GOUSIE PJ, 2001, EFFECTS LIVE MUSIC D; Joyce B A, 1994, Issues Compr Pediatr Nurs, V17, P121, DOI 10.3109/01460869409078298; Malone AB, 1996, J…	19	26	44	0	12	OXFORD UNIV PRESS INC	CARY	JOURNALS DEPT, 2001 EVANS RD, CARY, NC 27513 USA	0022-2917	2053-7395		J MUSIC THER	J. Music Ther.	FAL	2007	44	3
J	Ciborowska, P; Michalczuk, M; Bien, D				Ciborowska, Patrycja; Michalczuk, Monika; Bien, Damian			The Effect of Music on Livestock: Cattle, Poultry and Pigs	ANIMALS			English	Article						music therapy; music; music genre; sound waves; livestock production; welfare	ENVIRONMENTAL ENRICHMENT; CORTISOL LEVEL; HEAT-STRESS; RESPONSES; BEHAVIOR; NOISE; MEAT; PERFORMANCE; HEARING; RELAXATION	Simple Summary In times of intensified livestock production, the search for methods that reduce stress, which has an adverse impact on the health and welfare of their animals, has become a challenge for breeders and producers. Therefore, the possibility of using various musical genres to alleviate stress in chickens, cattle or pigs was considered. It has turned out that choosing a musical item is…	[Ciborowska, Patrycja; Michalczuk, Monika; Bien, Damian] Warsaw Univ Life Sci, Inst Anim Sci, Dept Anim Breeding, Ciszewskiego 8, PL-02786 Warsaw, Poland	Warsaw University of Life Sciences	Michalczuk, M; Bien, D (通讯作者)，Warsaw Univ Life Sci, Inst Anim Sci, Dept Anim Breeding, Ciszewskiego 8, PL-02786 Warsaw, Poland.	patrycja.ciborowska21@gmail.com; monika_michalczuk@sggw.edu.pl; damian_bien@sggw.edu.pl	Ciborowska, Patrycja/JZD-2003-2024; Bień, Damian/HLQ-2220-2023	Bien, Damian/0000-0002-7236-0203; Michalczuk, Monika/0000-0002-8093-2822				Aalbers S, 2017, COCHRANE DB SYST REV, DOI 10.1002/14651858.CD004517.pub3; Akiyama K, 2011, NEUROSCI LETT, V487, P58, DOI 10.1016/j.neulet.2010.09.073; [Anonymous], 2008, Recognition and Alleviation of Distress in Laboratory Animals, DOI DOI 10.17226/11931; [Anonymous], 2018, ENV ENRICHMENT PIGLE, DOI DOI 10.1101/346023; Bernardi L, 2006, HEART, V92, P445, DOI 10.1136/hrt.2005.064600; Bova TL, 20…	108	25	26	8	76	MDPI	BASEL	ST ALBAN-ANLAGE 66, CH-4052 BASEL, SWITZERLAND	2076-2615			ANIMALS-BASEL	Animals	DEC	2021	11	12
J	Santapuram, P; Stone, AL; Walden, RL; Alexander, L				Santapuram, Pooja; Stone, Amanda L.; Walden, Rachel Lane; Alexander, Louise			Interventions for Parental Anxiety in Preparation for Pediatric Surgery: A Narrative Review	CHILDREN-BASEL			English	Review						preoperative anxiety; parent; children; anesthesia; perioperative	PREOPERATIVE ANXIETY; PERIOPERATIVE ANXIETY; ANESTHESIA INDUCTION; EMOTIONAL RESPONSES; PREPARATION PROGRAM; MUSIC-THERAPY; CHILDREN; PAIN; INFORMATION; CHILDHOOD	The preoperative experience can cause significant anxiety for both pediatric patients and their parents in the lead up to a surgical procedure. Pediatric anxiety in a preoperative setting has been shown to have significant negative downstream effects on the clinical outcomes of children and the healthcare system as a whole. Studies have found that preoperative parental anxiety has significant neg…	[Santapuram, Pooja] Vanderbilt Univ, Sch Med, Nashville, TN 37212 USA; [Stone, Amanda L.; Alexander, Louise] Vanderbilt Univ, Med Ctr, Dept Anesthesiol, Nashville, TN 37212 USA; [Stone, Amanda L.] Vanderbilt Univ, Med Ctr, Dept Pediat, Nashville, TN 37212 USA; [Walden, Rachel Lane] Vanderbilt Univ, Annette & Irwin Eskind Family Biomed Lib, Nashville, TN 37212 USA	Vanderbilt University; Vanderbilt University; Vanderbilt University; Vanderbilt University	Santapuram, P (通讯作者)，Vanderbilt Univ, Sch Med, Nashville, TN 37212 USA.; Alexander, L (通讯作者)，Vanderbilt Univ, Med Ctr, Dept Anesthesiol, Nashville, TN 37212 USA.	pooja.r.santapuram@vanderbilt.edu; amanda.l.stone@vumc.org; rachel.l.walden@vanderbilt.edu; louise.a.alexander@vumc.org	Stone, Amanda/AAC-9213-2022; Walden, Rachel/AAY-2403-2021	Stone, Amanda/0000-0002-8383-6174; Santapuram, Pooja/0000-0002-8284-9547; Walden, Rachel/0000-0002-5998-2083	National Institutes of Health (NIH) [K23 HD104183]	National Institutes of Health (NIH)(United States Department of Health & Human ServicesNational Institutes of Health (NIH) - USA)	FundingThis manuscript was supported in part by K23 HD104183 (PI: Stone) from the National Institutes of Health (NIH). The content is solely the responsibility of the authors and does not necessarily represent the official views of the NIH.	Agostini F, 2014, J HEALTH PSYCHOL, V19, P587, DOI 10.1177/1359105313475900; Antunes Dario, 2017, Rev Port Cir Cardiotorac Vasc, V24, P196; Aydin GB, 2021, J PEDIATR NURS, V60, pE19, DOI 10.1016/j.pedn.2021.02.012; Ayenew NT, 2020, INT J SURG OPEN, V24, P18, DOI 10.1016/j.ijso.2020.03.004; Bartik K, 2018, J PERIANESTH NURS, V33, P972, DOI 10.1016/j.jopan.2017.09.008; Bellew M, 2002, PAEDIATR ANAE…	52	25	26	3	29	MDPI	BASEL	ST ALBAN-ANLAGE 66, CH-4052 BASEL, SWITZERLAND		2227-9067		CHILDREN-BASEL	Children-Basel	NOV	2021	8	11
J	Buyuk, ET; Odabasoglu, E; Uzsen, H; Koyun, M				Buyuk, Esra Tural; Odabasoglu, Emel; Uzsen, Hatice; Koyun, Merve			The effect of virtual reality on Children's anxiety, fear, and pain levels before circumcision	JOURNAL OF PEDIATRIC UROLOGY			English	Article						Circumcision; Child; Virtual re-ality; Anxiety; Fear; Pain	PREOPERATIVE ANXIETY; PROCEDURAL PAIN; MUSIC-THERAPY; DISTRACTION; KALEIDOSCOPE	Background Circumcision is one of the oldest and most frequently performed surgical interventions in many societies across the world. Boys undergoing this procedure experience anxiety and fear during the preoperative period. In addition, postoperative pain in children is reported to be associated with anxiety and fear. Aim This study aimed to examine the effects of using virtual reality (VR) inte…	[Buyuk, Esra Tural; Uzsen, Hatice; Koyun, Merve] Ondokuz Mayis Univ, Fac Hlth Sci, Dept Pediat Nursing, Samsun, Turkey; [Odabasoglu, Emel] Istanbul Cerrahpasa Univ, Fac Florence Nightingale, Dept Pediat Nursing, Istanbul, Turkey	Ondokuz Mayis University; Istanbul University - Cerrahpasa	Buyuk, ET (通讯作者)，Ondokuz Mayis Univ, Fac Hlth Sci, Dept Pediat Nursing, Samsun, Turkey.	esratural55@gmail.com; emel0545@hotmail.com; hatice_uzsen35@hotmail.com; merveee_koyun@hotmail.com	Koyun, Merve/HIA-5246-2022; Uzşen, Hatice/HJP-0670-2023	Uzsen, Hatice/0000-0001-9873-5088; Koyun, Merve/0000-0002-2762-3887; TURAL BUYUK, ESRA/0000-0001-8855-8460				Abbott A, 2020, KWANTLEN PSYCHOL STU, V2, P1; Blank S, 2012, PEDIATRICS, V130, pE756, DOI 10.1542/peds.2012-1990; Bulut M, 2020, J PERIANESTH NURS, V35, P649, DOI 10.1016/j.jopan.2020.03.013; Canbulat N, 2014, ASIAN NURS RES, V8, P23, DOI 10.1016/j.anr.2013.12.001; Chad R, 2018, PAIN MANAG, V8, P175, DOI 10.2217/pmt-2017-0040; Chaurasia B, 2019, ANESTH ANALG, V129, P1629, DOI 10.1213/ANE.00000000…	29	25	26	16	39	ELSEVIER SCI LTD	OXFORD	THE BOULEVARD, LANGFORD LANE, KIDLINGTON, OXFORD OX5 1GB, OXON, ENGLAND	1477-5131	1873-4898		J PEDIATR UROL	J. Pediatr. Urol	FEB	2021	17	1
J	Bulut, M; Alemdar, DK; Bulut, A; Salci, G				Bulut, Muhammet; Alemdar, Dilek Kucuk; Bulut, Azime; Salci, Gul			The Effect of Music Therapy, Hand Massage, and Kaleidoscope Usage on Postoperative Nausea and Vomiting, Pain, Fear, and Stress in Children: A Randomized Controlled Trial	JOURNAL OF PERIANESTHESIA NURSING			English	Article						pediatric; postoperative; pain; anxiety; fear; nausea and vomiting	DISTRACTION CARDS; PROCEDURAL PAIN; PREOPERATIVE ANXIETY; NEWBORN CIRCUMCISION; MEDICAL PROCEDURES; MANAGEMENT; INTERVENTIONS; COMPLICATIONS; ADOLESCENTS; EFFICACY	Purpose: The objective of this study was to investigate the effects of music therapy, hand massage, and kaleidoscope usage on nausea and vomiting, pain, fear, and stress in 7-year-old to 11-year-old children after circumcision. Design: This study was a prospective and randomized controlled trial. Methods: The study was conducted at the pediatric surgery unit in a hospital in Turkey. The children …	[Bulut, Muhammet; Salci, Gul] Giresun Univ, Giresun Woman & Child Educ & Res Hosp, Dept Pediat, Giresun, Turkey; [Alemdar, Dilek Kucuk] Ordu Univ, Fac Hlth Sci, Dept Pediat Nursing, Cumhuriyet Yerleskesi PK, TR-52200 Ordu, Turkey; [Bulut, Azime] Giresun Univ, Giresun Educ & Res Hosp, Dept Anesthesia & Reanimat, Giresun, Turkey; [Salci, Gul] Giresun Univ, Giresun Woman & Child Educ & Res Hosp, Dep…	Giresun University; Ordu University; Giresun University; Giresun University	Alemdar, DK (通讯作者)，Ordu Univ, Fac Hlth Sci, Dept Pediat Nursing, Cumhuriyet Yerleskesi PK, TR-52200 Ordu, Turkey.	dilekkucuk@atauni.edu.tr	Salci, Gul/AAL-9747-2021; Bulut, Muhammet/ADE-5344-2022	Kucuk Alemdar, Dilek/0000-0002-7275-0666				Akgul Esra Ardahan, 2018, Nurs Child Young People, DOI 10.7748/ncyp.2018.e913; Alemdar DK, 2019, J PEDIATR NURS, V45, pE64, DOI 10.1016/j.pedn.2019.01.010; American Massage Therapy Foundation, 2007, SHAP FUT MASS THER F; [Anonymous], 2015, CURR UROL; Aydin D, 2017, APPL NURS RES, V33, P164, DOI 10.1016/j.apnr.2016.11.011; Aydin D, 2016, J CLIN NURS, V25, P2328, DOI 10.1111/jocn.13321; Beyaz SG, 2…	51	25	26	2	37	ELSEVIER SCIENCE INC	NEW YORK	STE 800, 230 PARK AVE, NEW YORK, NY 10169 USA	1089-9472	1532-8473		J PERIANESTH NURS	J. PeriAnesthesia Nurs.	DEC	2020	35	6
J	Froggatt, K; Best, A; Bunn, F; Burnside, G; Coast, J; Dunleavy, L; Goodman, C; Hardwick, B; Jackson, C; Kinley, J; Lund, AD; Lynch, J; Mitchell, P; Myring, G; Patel, S; Algorta, GP; Preston, N; Scott, D; Silvera, K; Walshe, C				Froggatt, Katherine; Best, Ashley; Bunn, Frances; Burnside, Girvan; Coast, Joanna; Dunleavy, Lesley; Goodman, Claire; Hardwick, Ben; Jackson, Clare; Kinley, Julie; Lund, Anne Davidson; Lynch, Jennifer; Mitchell, Paul; Myring, Gareth; Patel, Shakil; Algorta, Guillermo Perez; Preston, Nancy; Scott, David; Silvera, Kate; Walshe, Catherine			A group intervention to improve quality of life for people with advanced dementia living in care homes: the Namaste feasibility cluster RCT	HEALTH TECHNOLOGY ASSESSMENT			English	Article							PERSON-CENTERED CARE; NOMINAL GROUP TECHNIQUE; LATE-STAGE DEMENTIA; LONG-TERM-CARE; NURSING-HOME; MUSIC-THERAPY; MULTISENSORY STIMULATION; OLDER-ADULTS; ECONOMIC-EVALUATION; ALZHEIMERS-DISEASE	Background: People with advanced dementia who live and die in nursing homes experience variable quality of life, care and dying. There is a need to identify appropriate, cost-effective interventions that facilitate high-quality end-of-life care provision. Objectives: To establish the feasibility and acceptability to staff and family of conducting a cluster randomised controlled trial of the Namas…	[Froggatt, Katherine; Dunleavy, Lesley; Algorta, Guillermo Perez; Preston, Nancy; Walshe, Catherine] Univ Lancaster, Fac Hlth & Med, Int Observ End Life Care, Lancaster, England; [Best, Ashley; Burnside, Girvan; Hardwick, Ben; Jackson, Clare; Silvera, Kate] Univ Liverpool, Clin Trials Res Ctr, Liverpool, Merseyside, England; [Bunn, Frances; Goodman, Claire; Lynch, Jennifer] Univ Hertfordshire, De…	Lancaster University; University of Liverpool; University of Hertfordshire; University of Bristol; University of Central Lancashire	Walshe, C (通讯作者)，Univ Lancaster, Fac Hlth & Med, Int Observ End Life Care, Lancaster, England.	c.walshe@lancaster.ac.uk	Walshe, Catherine/A-8677-2010; Burnside, Girvan/AAO-4490-2020; Preston, Nancy/F-1151-2010; Perez Algorta, Guillermo/D-3712-2015; Bunn, Frances/I-8108-2015; Froggatt, Katherine/S-3569-2016	Mitchell, Paul/0000-0002-7593-4460; Walshe, Catherine/0000-0002-4531-8608; Perez Algorta, Guillermo/0000-0001-6610-4951; Best, Ashley/0000-0002-7268-8735; Myring, Gareth/0000-0002-7811-2091; Dunleavy, Lesley Jane/0000-0002-5924-8145; Hardwick, Ben/0000-0003-1050-5777; Goodman, Claire/0000-0002-8938-4893; Bunn, Frances/0000-0002-5885-918X; Preston, Nancy/0000-0003-2659-2342; Coast, Joanna/0000-000…	National Institute for Health Research (NIHR) Health Technology Assessment programme	National Institute for Health Research (NIHR) Health Technology Assessment programme(National Institutes of Health Research (NIHR))	This project was funded by the National Institute for Health Research (NIHR) Health Technology Assessment programme and will be published in full in Health Technology Assessment; Vol. 24, No. 6. See the NIHR Journals Library website for further project information.	Al-Janabi H, 2013, SOC SCI MED, V87, P116, DOI 10.1016/j.socscimed.2013.03.035; Anderson K, 2011, GERIATR NURS, V32, P166, DOI 10.1016/j.gerinurse.2010.12.011; [Anonymous], 2016, TOOLKIT IMPLEMENTING; [Anonymous], 2013, SOC CAR GUID MAN; [Anonymous], 2009, O.T. Prac; [Anonymous], 2020, UNIT COSTS HLTH SOCI, DOI DOI 10.22024/UNIKENT/01.02.79286; [Anonymous], 2002, Process evaluation for public hea…	209	25	28	3	59	NIHR JOURNALS LIBRARY	SOUTHAMPTON	UNIV SOUTHAMPTON, EVALUATION, TRIALS & STUDIES COORDINATING CENTRE, ALPHA HOUSE, ENTERPRISE RD, SOUTHAMPTON, SO16 7NS, ENGLAND	1366-5278	2046-4924		HEALTH TECHNOL ASSES	Health Technol. Assess.	JAN	2020	24	6
J	Bashiri, M; Akçali, D; Coskun, D; Cindoruk, M; Dikmen, A; Çifdalöz, BU				Bashiri, Mehrnoosh; Akcali, Didem; Coskun, Demet; Cindoruk, Mehmet; Dikmen, Asiye; Cifdaloz, Burcin Ucaner			Evaluation of pain and patient satisfaction by music therapy in patients with endoscopy/colonoscopy	TURKISH JOURNAL OF GASTROENTEROLOGY			English	Article						Colonoscopy; endoscopy; sedation; music	PATIENTS ANXIETY; DOUBLE-BLIND; COLONOSCOPY; PROPOFOL; SEDATION; INTERVENTION; KETAMINE; COST	Background/Aims: Endoscopy and colonoscopy are frequently performed procedures to evaluate the gastrointestinal system. These procedures are sometimes disturbing and painful for the patient. In gastrointestinal suits, endoscopy and colonoscopy may be performed on awake or sedated patients. Music therapy is a common and non-pharmacological treatment for various medical conditions, pain, and anxiet…	[Bashiri, Mehrnoosh; Akcali, Didem; Coskun, Demet] Gazi Univ, Sch Med, Dept Anesthesiol & Reanimat, Ankara, Turkey; [Cindoruk, Mehmet] Gazi Univ, Sch Med, Dept Gastroenterol, Ankara, Turkey; [Dikmen, Asiye] Gazi Univ, Sch Med, Dept Publ Hlth, Ankara, Turkey; [Cifdaloz, Burcin Ucaner] Gazi Univ, Dept Musicol, Turkish Mus Natl Conservatory, Ankara, Turkey	Gazi University; Gazi University; Gazi University; Gazi University	Akçali, D (通讯作者)，Gazi Univ, Sch Med, Dept Anesthesiol & Reanimat, Ankara, Turkey.	didemakcali@yahoo.com	Çifdalöz, Burçin/ADC-9895-2022; Coskun, Demet/ABI-5419-2020; Cindoruk, Mehmet/C-2104-2009; akcali, didem/AAG-5514-2019	akcali, didem/0000-0003-3590-5531; Coskun, Demet/0000-0002-5773-0624				Bechtold ML, 2009, DIGEST DIS SCI, V54, P19, DOI 10.1007/s10620-008-0312-0; Björkman I, 2013, GASTROENTEROL NURS, V36, P14, DOI 10.1097/SGA.0b013e31827c4c80; Bradt J, 2016, J MUSIC THER, V53, P178, DOI 10.1093/jmt/thw004; Chlan L, 2000, Gastroenterol Nurs, V23, P148, DOI 10.1097/00001610-200007000-00003; Cohen LB, 2007, GASTROENTEROLOGY, V133, P675, DOI 10.1053/j.gastro.2007.06.002; Costa A, 2010…	28	25	27	0	23	AVES	SISLI	BUYUKDERE CAD 105-9, MECIDIYEKOY, SISLI, ISTANBUL 34394, TURKEY	1300-4948	2148-5607		TURK J GASTROENTEROL	Turk. J. Gastroenterol.	SEP	2018	29	5
J	Espí-López, GV; Inglés, M; Ruescas-Nicolau, MA; Moreno-Segura, N				Espi-Lopez, Gemma V.; Ingles, Marta; Ruescas-Nicolau, Maria-Arantzazu; Moreno-Segura, Noemi			Effect of low-impact aerobic exercise combined with music therapy on patients with fibromyalgia. A pilot study	COMPLEMENTARY THERAPIES IN MEDICINE			English	Article						Fibromyalgia; Exercise therapy; Music therapy; Quality of life; Depression; Balance; Pain	BECK DEPRESSION INVENTORY; QUALITY-OF-LIFE; GENERAL-POPULATION; PAIN; BALANCE; WOMEN; VALIDATION; PROGRAM; PEOPLE; REHABILITATION	Objective: Fibromyalgia is a pathological entity characterized by chronic widespread musculoskeletal pain and the presence of "tender points". It constitutes a significant health problem because of its prevalence and economic impact. The aim of the present study was to determine the therapeutic benefits of low impact aerobic exercise alone or in combination with music therapy in patients with fib…	[Espi-Lopez, Gemma V.; Ingles, Marta; Ruescas-Nicolau, Maria-Arantzazu; Moreno-Segura, Noemi] Univ Valencia, Fac Physiotherapy, Dept Physiotherapy, Calle Gasco Oliag 5, E-46010 Valencia, Spain	University of Valencia	Espí-López, GV (通讯作者)，Univ Valencia, Fac Physiotherapy, Dept Physiotherapy, Calle Gasco Oliag 5, E-46010 Valencia, Spain.	gemma.espi@uv.es; marta.ingles@uv.es; arancha.ruescas@uv.es; nomose@alumni.uv.es	Inglés, Marta/AAB-7789-2019; Ruescas-Nicolau, Maria-Arantzazu/I-3955-2012; Moreno-Segura, Noemí/GNH-5713-2022; Espi Lopez, Gemma V./J-9002-2017	Ruescas-Nicolau, Maria-Arantzazu/0000-0001-8875-068X; Espi Lopez, Gemma V./0000-0003-0042-8034; Moreno-Segura, Noemi/0000-0001-6061-5080; Ingles, Marta/0000-0002-5328-2692				Aalto AM, 2012, PSYCHIAT RES, V197, P163, DOI 10.1016/j.psychres.2011.09.008; Allred KD, 2010, PAIN MANAG NURS, V11, P15, DOI 10.1016/j.pmn.2008.12.002; [Anonymous], 2004, DEF MUS THER; Bennett RM, 2009, J RHEUMATOL, V36, P1304, DOI 10.3899/jrheum.081090; Nishishinya MB, 2006, MED CLIN-BARCELONA, V127, P295; Bosch Romero E, 2002, Aten Primaria, V30, P16; Branco JC, 2010, SEMIN ARTHRITIS RHEU, V39…	57	25	31	0	48	CHURCHILL LIVINGSTONE	EDINBURGH	JOURNAL PRODUCTION DEPT, ROBERT STEVENSON HOUSE, 1-3 BAXTERS PLACE, LEITH WALK, EDINBURGH EH1 3AF, MIDLOTHIAN, SCOTLAND	0965-2299	1873-6963		COMPLEMENT THER MED	Complement. Ther. Med.	OCT	2016	28
J	Cigerci, Y; Özbayir, T				Cigerci, Yeliz; Ozbayir, Turkan			The effects of music therapy on anxiety, pain and the amount of analgesics following coronary artery surgery	TURK GOGUS KALP DAMAR CERRAHISI DERGISI-TURKISH JOURNAL OF THORACIC AND CARDIOVASCULAR SURGERY			English	Article						Anxiety; coronary artery surgery; music therapy; pain	POSTOPERATIVE PAIN; BREAST-CANCER	Background: This study aims to investigate the possible effects of music therapy on the anxiety level, pain perception, and the amount of analgesics used during the intensive care unit and surgery unit stays of patients undergoing coronary artery surgery. Methods: This randomized controlled study included a total of 68 patients (52 males, 16 females; mean age 61.6 +/- 10.7 years; range 28 to 75 y…	[Cigerci, Yeliz] Afyon Kocatepe Univ, Dept Nursing, Afyon Hlth Sci, TR-03100 Afyon, Turkey; [Ozbayir, Turkan] Ege Univ, Fac Nursing, Dept Surg Nursing, Izmir, Turkey	Afyon Kocatepe University; Ege University	Cigerci, Y (通讯作者)，Afyon Kocatepe Univ, Afyon Sagl Yuksekokulu, Hemsirel Bolumu, TR-03100 Afyon, Turkey.	yelizceylin@hotmail.com	Ciğerci, Yeliz/KMY-1122-2024; Ozbayir, Turkan/LFU-4962-2024					Aicher B, 2012, CEPHALALGIA, V32, P185, DOI 10.1177/0333102411430856; Ajorpaz NM, 2014, NURS MIDWIFERY STUD, V3, DOI 10.17795/nmsjournal20213; [Anonymous], 2012, FIRAT SAGLIK HIZMETL; [Anonymous], UNIVERSITESI SOSYAL; Aslan FE, 2005, AGRI, V17, P44; Aydemir O., 2000, Psikiyatride kullanilan klinik olcekler; Aydoganl U, 2012, KONURALP TIP DERG, V4, P1; Celik S, 2007, YOGUN BAKIM HEMSIREL, V11, P67…	26	25	26	15	29	BAYCINAR MEDICAL PUBL-BAYCINAR TIBBI YAYINCILIK	ATASEHIR	ORNEK MH DR SUPHI EZGI SK SARAY APT NO 11 D 6, ATASEHIR, ISTANBUL 34704, TURKEY	1301-5680			TURK GOGUS KALP DAMA	Turk Gogus Kalp Damar Cerrahisi Derg.	JAN	2016	24	1
[truncated: 659 more rows]
[truncated: 21 more columns]
